# Supplementary material for: Garnet-type Na3Te2(FeO4)3
Source: Acta Crystallogr E Crystallogr Commun. 2023 Mar 15;79(Pt 4):328–30. doi: 10.1107/S2056989023002293 (PMC10088310; doi:10.1107/S2056989023002293)
Supplement: Supplementary file 1 [file e-79-00328-sup1.cif]

##############################################################################
#                                                                            #
# This CIF contains the data in a paper accepted for publication in          #
# Acta Crystallographica Section E. It conforms to the requirements of       #
# Notes for Authors for Acta Crystallographica Section E, and has been       #
# peer reviewed under the auspices of the IUCr Commission on Journals.       #
#                                                                            #
# Full details of the Crystallographic Information File format               #
# are given in the paper "The Crystallographic Information File (CIF):       #
# a New Standard Archive File for Crystallography" by S. R. Hall, F. H.      #
# Allen and I. D. Brown [Acta Cryst. (1991), A47, 655-685].                  #
#                                                                            #
# The current version of the core CIF dictionary is obtainable from          #
# ftp://ftp.iucr.org/pub/cif_core.dic.                                       #
#                                                                            #
# Software is freely available for graphical display of the structure(s)     #
# in this CIF. For information consult the CIF software page                 #
# http://www.iucr.org/resources/cif/software.                                #
#                                                                            #
# This file may be used for bona fide research purposes within the           #
# scientific community so long as proper attribution is given to the journal # 
# article from which it was obtained.                                        #
#                                                                            #
##############################################################################
data_I
_audit_creation_method     'SHELXL-2019/3'
_chemical_name_systematic
;
Trisodium ditellurium(VI) triiron(III) dodecaoxide
;
_chemical_name_common     ?
_chemical_formula_moiety     ?
_chemical_formula_sum     'Fe3 Na3 O12 Te2'
_chemical_formula_iupac     'Na3 Te2 Fe3 O12'
_chemical_formula_weight     683.72
_chemical_melting_point     ?
_space_group_crystal_system     cubic
_space_group_name_H-M_alt     'I a -3 d'
_space_group_name_Hall     '-I 4bd 2c 3'
loop_
    _space_group_symop_operation_xyz
    'x, y, z'
    '-x+1/2, -y, z+1/2'
    '-x, y+1/2, -z+1/2'
    'x+1/2, -y+1/2, -z'
    'z, x, y'
    'z+1/2, -x+1/2, -y'
    '-z+1/2, -x, y+1/2'
    '-z, x+1/2, -y+1/2'
    'y, z, x'
    '-y, z+1/2, -x+1/2'
    'y+1/2, -z+1/2, -x'
    '-y+1/2, -z, x+1/2'
    'y+3/4, x+1/4, -z+1/4'
    '-y+3/4, -x+3/4, -z+3/4'
    'y+1/4, -x+1/4, z+3/4'
    '-y+1/4, x+3/4, z+1/4'
    'x+3/4, z+1/4, -y+1/4'
    '-x+1/4, z+3/4, y+1/4'
    '-x+3/4, -z+3/4, -y+3/4'
    'x+1/4, -z+1/4, y+3/4'
    'z+3/4, y+1/4, -x+1/4'
    'z+1/4, -y+1/4, x+3/4'
    '-z+1/4, y+3/4, x+1/4'
    '-z+3/4, -y+3/4, -x+3/4'
    'x+1/2, y+1/2, z+1/2'
    '-x+1, -y+1/2, z+1'
    '-x+1/2, y+1, -z+1'
    'x+1, -y+1, -z+1/2'
    'z+1/2, x+1/2, y+1/2'
    'z+1, -x+1, -y+1/2'
    '-z+1, -x+1/2, y+1'
    '-z+1/2, x+1, -y+1'
    'y+1/2, z+1/2, x+1/2'
    '-y+1/2, z+1, -x+1'
    'y+1, -z+1, -x+1/2'
    '-y+1, -z+1/2, x+1'
    'y+5/4, x+3/4, -z+3/4'
    '-y+5/4, -x+5/4, -z+5/4'
    'y+3/4, -x+3/4, z+5/4'
    '-y+3/4, x+5/4, z+3/4'
    'x+5/4, z+3/4, -y+3/4'
    '-x+3/4, z+5/4, y+3/4'
    '-x+5/4, -z+5/4, -y+5/4'
    'x+3/4, -z+3/4, y+5/4'
    'z+5/4, y+3/4, -x+3/4'
    'z+3/4, -y+3/4, x+5/4'
    '-z+3/4, y+5/4, x+3/4'
    '-z+5/4, -y+5/4, -x+5/4'
    '-x, -y, -z'
    'x-1/2, y, -z-1/2'
    'x, -y-1/2, z-1/2'
    '-x-1/2, y-1/2, z'
    '-z, -x, -y'
    '-z-1/2, x-1/2, y'
    'z-1/2, x, -y-1/2'
    'z, -x-1/2, y-1/2'
    '-y, -z, -x'
    'y, -z-1/2, x-1/2'
    '-y-1/2, z-1/2, x'
    'y-1/2, z, -x-1/2'
    '-y-3/4, -x-1/4, z-1/4'
    'y-3/4, x-3/4, z-3/4'
    '-y-1/4, x-1/4, -z-3/4'
    'y-1/4, -x-3/4, -z-1/4'
    '-x-3/4, -z-1/4, y-1/4'
    'x-1/4, -z-3/4, -y-1/4'
    'x-3/4, z-3/4, y-3/4'
    '-x-1/4, z-1/4, -y-3/4'
    '-z-3/4, -y-1/4, x-1/4'
    '-z-1/4, y-1/4, -x-3/4'
    'z-1/4, -y-3/4, -x-1/4'
    'z-3/4, y-3/4, x-3/4'
    '-x+1/2, -y+1/2, -z+1/2'
    'x, y+1/2, -z'
    'x+1/2, -y, z'
    '-x, y, z+1/2'
    '-z+1/2, -x+1/2, -y+1/2'
    '-z, x, y+1/2'
    'z, x+1/2, -y'
    'z+1/2, -x, y'
    '-y+1/2, -z+1/2, -x+1/2'
    'y+1/2, -z, x'
    '-y, z, x+1/2'
    'y, z+1/2, -x'
    '-y-1/4, -x+1/4, z+1/4'
    'y-1/4, x-1/4, z-1/4'
    '-y+1/4, x+1/4, -z-1/4'
    'y+1/4, -x-1/4, -z+1/4'
    '-x-1/4, -z+1/4, y+1/4'
    'x+1/4, -z-1/4, -y+1/4'
    'x-1/4, z-1/4, y-1/4'
    '-x+1/4, z+1/4, -y-1/4'
    '-z-1/4, -y+1/4, x+1/4'
    '-z+1/4, y+1/4, -x-1/4'
    'z+1/4, -y-1/4, -x+1/4'
    'z-1/4, y-1/4, x-1/4'
_cell_length_a     12.5276(9)
_cell_length_b     12.5276(9)
_cell_length_c     12.5276(9)
_cell_angle_alpha     90
_cell_angle_beta     90
_cell_angle_gamma     90
_cell_volume     1966.1(4)
_cell_formula_units_Z     8
_cell_measurement_reflns_used     6128
_cell_measurement_theta_min     3.9845
_cell_measurement_theta_max     41.051
_cell_measurement_temperature     296(2)
_exptl_crystal_description     'cube'
_exptl_crystal_colour     'amber'
_exptl_crystal_size_max     0.060
_exptl_crystal_size_mid     0.060
_exptl_crystal_size_min     0.060
_exptl_crystal_density_diffrn     4.620
_exptl_crystal_density_meas     ?
_exptl_crystal_density_method     ?
_exptl_crystal_F_000     2488
_exptl_absorpt_coefficient_mu     10.387
_exptl_absorpt_correction_type     multi-scan
_exptl_absorpt_process_details
;
(<i>SADABS</i>; Krause <i>et al.</i>, 2015)
;
_exptl_absorpt_correction_T_min     0.6771
_exptl_absorpt_correction_T_max     0.7481
_diffrn_ambient_temperature     296(2)
_diffrn_source     ?
_diffrn_radiation_type     MoK\a
_diffrn_radiation_wavelength     0.71073
_diffrn_measurement_device_type     'Bruker APEXII CCD'
_diffrn_measurement_method     '\w- and \f-scans'
_diffrn_detector_area_resol_mean     ?
_diffrn_reflns_number     42303
_diffrn_reflns_av_R_equivalents     0.0604
_diffrn_reflns_av_unetI/netI     0.0103
_diffrn_reflns_theta_min     3.984
_diffrn_reflns_theta_max     41.609
_diffrn_reflns_theta_full     25.242
_diffrn_measured_fraction_theta_max     1.000
_diffrn_measured_fraction_theta_full     1.000
_diffrn_reflns_limit_h_min     -23
_diffrn_reflns_limit_h_max     23
_diffrn_reflns_limit_k_min     -23
_diffrn_reflns_limit_k_max     23
_diffrn_reflns_limit_l_min     -23
_diffrn_reflns_limit_l_max     23
_refine_special_details     ?
_reflns_number_total     569
_reflns_number_gt     446
_reflns_threshold_expression     'I > 2\s(I)'
_refine_ls_structure_factor_coef     Fsqd
_refine_ls_matrix_type     full
_refine_ls_R_factor_all     0.0289
_refine_ls_R_factor_gt     0.0173
_refine_ls_wR_factor_gt     0.0376
_refine_ls_wR_factor_ref     0.0413
_refine_ls_goodness_of_fit_ref     1.161
_refine_ls_restrained_S_all     1.161
_refine_ls_number_reflns     569
_refine_ls_number_parameters     18
_refine_ls_number_restraints     0
_refine_ls_hydrogen_treatment     undef
_refine_ls_weighting_scheme     calc
_refine_ls_weighting_details
              'w=1/[\s^2^(Fo^2^)+(0.0169P)^2^+1.9053P] where P=(Fo^2^+2Fc^2^)/3'
_atom_sites_solution_hydrogens     .
_atom_sites_solution_primary     ?
_atom_sites_solution_secondary     ?
_refine_ls_shift/su_max     0.000
_refine_ls_shift/su_mean     0.000
_refine_diff_density_max     1.253
_refine_diff_density_min     -0.677
_refine_ls_extinction_method
;
SHELXL-2019/2 (Sheldrick 2015b)
;
_refine_ls_extinction_coef     0.00158(6)
_refine_ls_extinction_expression
                                  'Fc^*^=kFc[1+0.001xFc^2^\l^3^/sin(2\q)]^-1/4^'
loop_
    _atom_type_symbol
    _atom_type_description
    _atom_type_scat_dispersion_real
    _atom_type_scat_dispersion_imag
    _atom_type_scat_source
    'Fe' 'Fe' 0.3463 0.8444
                         'International Tables Vol C Tables 4.2.6.8 and 6.1.1.4'
    'Na' 'Na' 0.0362 0.0249
                         'International Tables Vol C Tables 4.2.6.8 and 6.1.1.4'
    'O' 'O' 0.0106 0.0060
                         'International Tables Vol C Tables 4.2.6.8 and 6.1.1.4'
    'Te' 'Te' -0.5308 1.6751
                         'International Tables Vol C Tables 4.2.6.8 and 6.1.1.4'
_computing_data_collection
;
APEX3 (Bruker, 2016)
;
_computing_cell_refinement
;
SAINT (Bruker, 2016)
;
_computing_data_reduction
;
SAINT (Bruker, 2016)
;
_computing_structure_solution
;
SHELXT (Sheldrick, 2015a)
;
_computing_structure_refinement
;
SHELXL (Sheldrick, 2015b)
;
_computing_molecular_graphics
;
ATOMS for Windows (Dowty, 2006)
;
_computing_publication_material
;
publCIF (Westrip, 2010)
;
loop_
    _atom_site_type_symbol
    _atom_site_label
    _atom_site_fract_x
    _atom_site_fract_y
    _atom_site_fract_z
    _atom_site_U_iso_or_equiv
    _atom_site_adp_type
    _atom_site_calc_flag
    _atom_site_occupancy
    _atom_site_disorder_assembly
    _atom_site_disorder_group
    Na Na1 0.250000 0.375000 0.500000 0.01227(18) Uani d 1 . .
    Te Te1 0.500000 0.500000 0.500000 0.00480(5) Uani d 1 . .
    Fe Fe1 0.250000 0.625000 0.500000 0.00637(7) Uani d 1 . .
    O O1 0.35650(7) 0.53021(8) 0.45633(8) 0.00976(16) Uani d 1 . .
loop_
    _atom_site_aniso_label
    _atom_site_aniso_U_11
    _atom_site_aniso_U_22
    _atom_site_aniso_U_33
    _atom_site_aniso_U_12
    _atom_site_aniso_U_13
    _atom_site_aniso_U_23
    Na1 0.0150(3) 0.0068(4) 0.0150(3) 0.000 0.0012(4) 0.000
    Te1 0.00480(5) 0.00480(5) 0.00480(5) 0.00038(3) 0.00038(3) 0.00038(3)
    Fe1 0.00652(9) 0.00605(14) 0.00652(9) 0.000 0.000 0.000
    O1 0.0068(4) 0.0106(4) 0.0119(4) 0.0023(3) -0.0013(3) -0.0006(3)
_geom_special_details
;
 All esds (except the esd in the dihedral angle between two l.s. planes)
 are estimated using the full covariance matrix.  The cell esds are taken
 into account individually in the estimation of esds in distances, angles
 and torsion angles; correlations between esds in cell parameters are only
 used when they are defined by crystal symmetry.  An approximate (isotropic)
 treatment of cell esds is used for estimating esds involving l.s. planes.
;
loop_
    _geom_bond_atom_site_label_1
    _geom_bond_atom_site_label_2
    _geom_bond_site_symmetry_2
    _geom_bond_distance
    _geom_bond_publ_flag
    Na1 O1 24 2.4208(10) ?
    Na1 O1 27_545 2.4208(10) ?
    Na1 O1 46_454 2.4208(10) ?
    Na1 O1 . 2.4208(10) ?
    Na1 O1 39_454 2.6226(10) ?
    Na1 O1 32_545 2.6226(10) ?
    Na1 O1 14 2.6226(10) ?
    Na1 O1 5 2.6226(10) ?
    Te1 O1 . 1.9169(9) ?
    Te1 O1 57_666 1.9169(9) ?
    Te1 O1 9 1.9169(9) ?
    Te1 O1 53_666 1.9169(9) ?
    Te1 O1 5 1.9169(9) ?
    Te1 O1 49_666 1.9169(9) ?
    Fe1 O1 93_665 1.8680(9) ?
    Fe1 O1 27_545 1.8680(9) ?
    Fe1 O1 71_576 1.8680(9) ?
    Fe1 O1 . 1.8680(9) ?
loop_
    _geom_angle_atom_site_label_1
    _geom_angle_atom_site_label_2
    _geom_angle_atom_site_label_3
    _geom_angle_site_symmetry_1
    _geom_angle_site_symmetry_3
    _geom_angle
    _geom_angle_publ_flag
    O1 Na1 O1 24 27_545 153.42(4) ?
    O1 Na1 O1 24 46_454 73.12(4) ?
    O1 Na1 O1 27_545 46_454 113.33(4) ?
    O1 Na1 O1 24 . 113.33(4) ?
    O1 Na1 O1 27_545 . 73.12(4) ?
    O1 Na1 O1 46_454 . 153.42(4) ?
    O1 Na1 O1 24 39_454 125.56(2) ?
    O1 Na1 O1 27_545 39_454 77.63(3) ?
    O1 Na1 O1 46_454 39_454 63.92(4) ?
    O1 Na1 O1 . 39_454 94.14(3) ?
    O1 Na1 O1 24 32_545 94.14(3) ?
    O1 Na1 O1 27_545 32_545 63.92(4) ?
    O1 Na1 O1 46_454 32_545 77.63(3) ?
    O1 Na1 O1 . 32_545 125.56(2) ?
    O1 Na1 O1 39_454 32_545 106.99(4) ?
    O1 Na1 O1 24 14 63.92(4) ?
    O1 Na1 O1 27_545 14 94.14(3) ?
    O1 Na1 O1 46_454 14 125.56(2) ?
    O1 Na1 O1 . 14 77.63(3) ?
    O1 Na1 O1 39_454 14 169.86(4) ?
    O1 Na1 O1 32_545 14 73.94(4) ?
    O1 Na1 O1 24 5 77.63(3) ?
    O1 Na1 O1 27_545 5 125.56(2) ?
    O1 Na1 O1 46_454 5 94.14(3) ?
    O1 Na1 O1 . 5 63.92(4) ?
    O1 Na1 O1 39_454 5 73.94(4) ?
    O1 Na1 O1 32_545 5 169.86(4) ?
    O1 Na1 O1 14 5 106.99(4) ?
    O1 Te1 O1 . 57_666 91.50(4) ?
    O1 Te1 O1 . 9 88.50(4) ?
    O1 Te1 O1 57_666 9 180.0 ?
    O1 Te1 O1 . 53_666 91.50(4) ?
    O1 Te1 O1 57_666 53_666 88.50(4) ?
    O1 Te1 O1 9 53_666 91.50(4) ?
    O1 Te1 O1 . 5 88.50(4) ?
    O1 Te1 O1 57_666 5 91.50(4) ?
    O1 Te1 O1 9 5 88.50(4) ?
    O1 Te1 O1 53_666 5 180.0 ?
    O1 Te1 O1 . 49_666 180.0 ?
    O1 Te1 O1 57_666 49_666 88.50(4) ?
    O1 Te1 O1 9 49_666 91.50(4) ?
    O1 Te1 O1 53_666 49_666 88.50(4) ?
    O1 Te1 O1 5 49_666 91.50(4) ?
    O1 Fe1 O1 93_665 27_545 113.83(3) ?
    O1 Fe1 O1 93_665 71_576 101.06(6) ?
    O1 Fe1 O1 27_545 71_576 113.83(3) ?
    O1 Fe1 O1 93_665 . 113.83(3) ?
    O1 Fe1 O1 27_545 . 101.06(6) ?
    O1 Fe1 O1 71_576 . 113.83(3) ?
    Fe1 O1 Te1 . . 135.38(5) ?
    Fe1 O1 Na1 . . 92.91(4) ?
    Te1 O1 Na1 . . 107.08(4) ?
    Fe1 O1 Na1 . 9 116.33(4) ?
    Te1 O1 Na1 . 9 99.78(4) ?
    Na1 O1 Na1 . 9 98.95(3) ?
_shelx_space_group_comment
;
The symmetry employed for this shelxl refinement is uniquely defined
by the following loop, which should always be used as a source of
symmetry information in preference to the above space-group names.
They are only intended as comments.
;
_shelx_estimated_absorpt_T_min     0.575
_shelx_estimated_absorpt_T_max     0.575
_shelx_hkl_file
;
  -1  -1   0    0.70    0.90
  -1  -1   0    0.60    1.10
  -1   0  -1    1.20    1.10
  -1   0  -1    2.30    0.80
  -1   0   1    1.10    1.60
  -1   0   1    1.90    1.80
  -1   1   0    3.30    1.70
   0  -1  -1    0.40    1.00
   0  -1  -1    3.00    1.00
   0  -1  -1    0.60    1.00
   0   1  -1    0.40    1.20
   0   1  -1    0.60    0.90
   0   1   1   -1.40    1.40
   0   1   1    0.00    0.30
   0   1   1    1.90    1.30
   1  -1   0   -1.20    1.00
   1   0  -1    2.20    1.30
   1   0  -1   -0.50    0.80
   1   0   1    3.40    1.50
   1   0   1   -0.40    0.90
   1   1   0    2.70    1.70
   1   1   0    0.90    1.20
   1   1   0   -0.80    0.60
  -2   0   0    6.60    1.70
  -2   0   0    5.90    1.90
   0  -2   0    5.70    1.70
   0   0  -2    2.40    1.70
   0   0  -2    7.70    1.40
   0   0  -2    4.50    2.10
   0   2   0    6.80    1.90
   0   2   0    3.60    2.20
   2   0   0    6.30    1.70
   2   0   0    3.00    1.40
  -2  -1  -1  245.58   10.40
  -1   1   2  241.18   10.40
  -1   2   1  242.28    9.40
  -1   2   1  232.68   10.40
   1   2  -1  247.58   10.60
  -2   1   1  244.18   10.70
  -1  -2  -1  235.08   10.40
   2   1  -1  243.88   11.10
  -1  -1  -2  256.47   10.70
  -1  -1  -2  257.17    9.40
   1   1  -2  235.08   10.80
   1   2  -1  253.37   10.90
   2  -1   1  243.78    9.30
   1   1  -2  267.47   10.50
   2   1  -1  248.68   10.30
   2   1  -1  246.48   10.30
   1   2  -1  245.28   10.60
   1  -2  -1  246.48   10.50
   1  -1  -2  241.28   10.20
  -2   1  -1  246.18    9.20
   1  -1  -2  237.08   10.40
  -2  -1   1  242.08   10.40
  -1  -1   2  229.48   10.80
   1   1   2  260.47   10.60
   1   1   2  250.07    9.40
  -2  -1   1  243.48   10.30
  -2   1  -1  249.78   10.00
  -1   1  -2  248.68   10.20
   1  -2  -1  244.68    9.40
   1   2   1  238.38   10.50
   1   2   1  252.77   10.40
   1   2   1  246.78    9.60
   2  -1  -1  256.17   10.50
   2  -1  -1  237.58   10.60
  -1   1  -2  248.68   10.40
   1  -1  -2  249.88    9.10
  -1  -2   1  245.58   10.50
   1   1   2  243.78    9.30
   2   1   1  239.28   10.50
   2   1   1  261.67   10.80
  -2  -2   0 3209.38  108.09
  -2   0  -2 3208.58  107.69
  -2   0  -2 3268.97  106.49
  -2   0   2 3078.99  108.09
  -2   2   0 3163.98  107.99
   0  -2  -2 3241.68  107.79
   0  -2  -2 3589.04  107.79
   0   2  -2 3128.99  108.09
   0   2  -2 3254.87  108.39
   0   2   2 3301.97  107.79
   0   2   2 3161.18  106.39
   0   2   2 3555.74  107.79
   2  -2   0 3218.58  108.09
   2   0  -2 3280.57  107.69
   2   0  -2 3211.68  108.29
   2   0   2 3281.27  107.69
   2   0   2 3155.88  107.69
   2   2   0 3218.98  107.99
   2   2   0 3529.75  108.69
   2   2   0 3468.05  107.09
  -2  -2  -2    0.90    2.40
  -2  -2  -2    2.10    1.50
   2   2  -2    0.70    3.20
   2   2  -2   -1.90    3.50
   2   2  -2    4.60    3.30
  -2   2   2    1.70    3.40
   2  -2  -2   -0.40    2.30
   2  -2  -2   -1.80    3.00
  -2   2  -2    1.00    2.10
  -2  -2   2    2.40    3.20
  -2  -2   2    1.30    3.10
   2   2   2   -1.00    3.10
   2   2   2   -3.80    2.70
   2   2   2   -0.50    1.40
   0   3   1    2.50    2.20
   1   0  -3   -2.80    2.10
   1   0   3    1.70    2.50
   1   0   3    1.60    2.30
   3  -1   0    0.20    1.60
   3  -1   0    1.20    3.40
   3  -1   0    1.10    2.70
   3   1   0    3.00    2.80
   3   1   0   -1.20    3.30
   3   1   0    0.70    2.00
   0  -3  -1    2.10    2.90
   0  -3   1    0.60    2.20
   0   3  -1    2.50    2.50
   0   3  -1    1.90    3.40
   0   3   1    3.20    2.70
   0   3   1    2.20    2.70
  -1   0  -3    4.40    3.30
  -1   0  -3    1.40    2.50
  -1   0   3    3.30    3.40
   0  -3  -1    1.20    2.40
  -3   1   0    4.10    1.70
  -3   1   0    1.20    2.50
  -3  -1   0   -2.20    1.90
  -3  -1   0    1.80    2.60
   3   0   1   -2.10    1.60
   3   0   1   -3.30    3.10
   3   0  -1    1.40    2.60
   3   0   1   -2.00    2.40
   1   3   0    0.40    2.70
   1   3   0    1.60    3.20
   3   0  -1    0.80    2.20
   3   0  -1    3.10    3.40
   0  -1   3   -2.50    2.90
   0   1  -3    0.70    2.40
   0   1  -3   -1.60    3.00
   0   1   3    1.20    3.10
   0   1   3   -1.40    2.60
   1  -3   0    3.60    1.80
  -3   0  -1    1.10    2.10
  -3   0  -1   -1.90    1.60
  -3   0   1    1.10    2.50
  -3   0   1   -1.90    2.70
  -1  -3   0   -4.20    2.50
  -1   3   0    1.80    2.00
  -1   3   0   -1.80    2.40
  -1   3   0    0.90    2.50
   0  -1  -3    2.10    3.10
   0  -1  -3   -2.70    2.40
   2  -1   3  237.68   11.10
   2   1  -3  242.68   11.60
   2   1  -3  245.38   11.70
  -1   3   2  239.88   10.50
  -1   3   2  235.48   10.60
  -1   3   2  230.48   11.60
  -2  -1  -3  237.38   11.80
   3  -2   1  243.88    9.10
   3   2  -1  224.28   11.40
   3   2  -1  232.88   12.50
   3   2  -1  233.98   10.80
  -1  -3  -2  227.18   11.40
  -1  -3  -2  269.87   10.70
   1   3  -2  239.38   12.50
  -3   2   1  222.08   11.70
  -2   1   3  242.58   11.60
  -3  -2  -1  224.48   11.50
   1   3  -2  226.18   11.10
   1   3  -2  232.68   11.50
   2  -1  -3  238.88   11.60
   2   1   3  237.18    9.50
   3   2   1  248.78    9.00
   1  -3  -2  250.07   10.60
   1   3   2  241.18   11.60
   1   3   2  255.27   11.00
   1   3   2  239.48   10.40
   1  -3  -2  208.18   11.00
   3   2   1  234.38   11.50
   3   2   1  254.77   12.20
  -1  -3   2  231.38   11.40
  -1   3  -2  241.78   12.00
   2   1   3  264.07   12.00
   3  -2  -1  248.18   11.50
  -2  -1   3  238.88   11.60
  -2   1  -3  225.98   11.00
  -2   1  -3  260.57   10.90
  -3   2  -1  234.68   11.10
   2  -1  -3  250.87   10.30
   2   1   3  253.77   10.60
  -3  -2   1  236.98   11.60
  -3  -2   1  246.58   11.10
  -3   2  -1  242.98    9.10
  -1   2   3  245.98   11.70
  -1  -2  -3  218.48   11.60
   3  -1   2  252.77   10.60
   3   1  -2  252.97   11.60
   3   1  -2  260.37   12.30
   3   1  -2  243.48   11.70
   2   3  -1  216.58   12.30
   2   3  -1  230.08   11.30
   1   2  -3  239.58   11.80
  -2  -3  -1  244.78   11.80
  -1   2   3  255.57   11.50
  -3   1   2  245.28   11.50
  -3  -1  -2  231.18   11.40
   2   3  -1  244.38   11.80
   1   2  -3  235.18   11.60
  -2   3   1  245.48    9.30
  -2   3   1  250.67   12.10
  -1  -2  -3  257.97   10.50
   1   2   3  240.38    9.60
   2   3   1  250.57   11.40
   2   3   1  253.77   12.00
   1  -2  -3  240.38   11.70
   3  -1  -2  233.68   11.40
   3   1   2  245.78   11.20
   1  -2  -3  224.88   11.30
  -3  -1   2  245.28   11.70
  -3   1  -2  238.38   10.30
   3  -1  -2  230.78   11.80
   1   2   3  244.28   11.90
  -2  -3   1  246.18   11.80
  -2   3  -1  243.28    9.30
   2  -3  -1  247.58    9.30
   2  -3  -1  216.78   11.80
   3   1   2  248.48   11.70
   1   2   3  241.18   10.30
  -1  -2   3  254.37   11.80
  -1   2  -3  228.58   11.60
  -1   2  -3  241.08   11.90
  -3  -3   0    5.30    3.60
  -3   0  -3   -4.90    2.90
  -3   0  -3    1.60    1.90
  -3   0   3    4.50    3.90
  -3   3   0   -2.00    3.30
   0  -3  -3    1.70    3.10
   0  -3  -3    3.80    3.10
   0   3  -3    0.40    3.80
   0   3  -3    6.60    4.20
   0   3   3    0.00    3.10
   0   3   3    4.50    2.10
   0   3   3   -1.50    2.70
   3  -3   0   -1.80    2.60
   3   0  -3    1.70    3.50
   3   0  -3   -0.80    2.70
   3   0   3   -1.80    2.90
   3   3   0   -2.30    3.30
   3   3   0    3.40    4.00
   3   3   0   -3.00    2.30
  -3  -3  -2  779.12   30.30
   2   3  -3  824.32   30.50
   2   3  -3  768.02   30.80
  -3  -2  -3  775.92   30.40
  -3  -2  -3  818.52   26.60
   3   3  -2  808.22   31.40
   3   3  -2  808.12   30.20
  -3   2   3  824.62   30.90
   2   3  -3  780.22   30.80
  -3   3   2  742.13   30.50
  -2  -3  -3  770.62   30.40
  -2  -3  -3  818.52   28.10
   3   2  -3  816.42   30.80
  -2   3   3  822.22   29.00
  -2   3   3  796.92   30.60
   3   2  -3  753.72   30.10
   3   2  -3  789.12   30.40
   3   3  -2  783.72   30.30
   2  -3  -3  767.22   30.40
  -3   3  -2  806.62   27.80
   2   3   3  804.92   30.30
   2   3   3  828.62   29.10
   2   3   3  803.62   28.00
   3  -3  -2  809.62   27.80
   3  -3  -2  772.32   30.50
   3  -2  -3  823.62   29.00
   3  -2  -3  801.62   30.90
   2  -3  -3  819.32   29.00
  -2  -3   3  765.82   30.60
  -3  -3   2  838.72   30.30
   3   2   3  808.92   30.50
   3   2   3  806.42   29.60
   3   2   3  826.72   26.60
  -3  -3   2  774.32   30.40
  -3  -2   3  777.92   30.50
  -3   2  -3  787.02   28.80
   3   3   2  788.12   30.40
   3   3   2  795.42   30.20
   3   3   2  816.42   27.20
  -4   0   0 7091.79  226.78
  -4   0   0 6715.53  226.58
   0  -4   0 6908.81  226.98
   0   0  -4 7041.00  228.38
   0   0  -4 7030.30  225.78
   0   0  -4 6864.61  227.78
   0   0   4 6974.20  227.88
   0   4   0 7003.20  226.98
   0   4   0 6886.01  228.38
   4   0   0 7137.99  226.78
   4   0   0 6839.82  228.68
   4   0   0 7236.68  226.78
   4   2   0 2539.85   84.19
  -4  -2   0 2395.06   82.89
  -4  -2   0 2552.64   81.09
  -4   2   0 2443.16   79.69
  -4   2   0 2330.77   82.39
  -2   0  -4 2399.06   83.09
  -2   0  -4 2402.86   81.59
  -2   0   4 2445.06   83.59
   0  -4  -2 2563.94   82.39
   0  -4  -2 2494.85   82.79
   0   4  -2 2494.95   82.29
   0   4  -2 2403.46   83.99
   0   4   2 2412.36   82.29
   0   4   2 2432.96   82.09
   0   4   2 2570.74   82.79
   2   0  -4 2408.26   81.39
   2   0  -4 2364.56   83.49
   2   0   4 2321.57   82.79
   2   0   4 2416.86   81.59
   4  -2   0 2442.56   79.69
   4  -2   0 2372.96   82.59
   4   2   0 2466.25   82.89
   4   2   0 2606.34   81.19
   4   1  -1    1.80    3.10
   1  -4   1   -1.70    2.20
   4  -1   1   -0.60    2.10
   4  -1   1   -4.40    2.60
  -4   1   1    0.10    2.30
  -4   1   1   -1.20    3.20
  -1  -4  -1    0.70    3.20
   4   1  -1   -0.80    2.60
  -1  -1  -4    3.30    3.20
  -1  -1  -4    4.80    3.00
   1   4  -1    1.60    3.30
   1   4  -1    6.90    4.20
   1   1  -4   -0.60    2.50
   4  -1   1   -0.90    2.40
  -1   1   4    0.30    1.40
  -1   1   4    2.60    3.50
   1  -1   4    2.00    3.00
   1   1  -4   -2.70    3.80
  -1   4   1    3.70    2.40
  -1   4   1    1.70    3.50
  -1   4   1    0.90    2.70
  -4  -1  -1    2.90    3.10
   4   1  -1   -6.00    2.60
  -4  -1  -1    1.60    1.70
   1  -1  -4    3.30    3.70
   1  -4  -1   -3.10    2.30
  -4  -1   1    2.30    2.70
  -1   4  -1    1.90    2.50
  -1   1  -4    2.60    2.70
  -1   4  -1   -1.30    3.90
   1   1   4    0.60    3.40
   1   1   4    0.10    2.50
  -1  -1   4    0.30    3.50
  -1   1  -4    0.10    2.80
   1   4   1   -2.10    3.00
   1   4   1   -0.30    3.30
   1   4   1   -0.10    2.80
   4  -1  -1    1.90    2.10
   4  -1  -1   -4.50    3.50
   4  -1  -1    2.70    3.10
  -4   1  -1    0.50    2.00
  -4   1  -1    2.00    2.70
  -1   1  -4   -0.50    3.00
  -4  -1   1   -2.40    2.80
   1  -4  -1    1.10    3.80
  -1  -4   1   -0.30    3.00
   4   1   1    4.20    2.90
   4   1   1    3.50    4.00
   4   1   1    0.20    1.60
   1  -1  -4    0.60    1.40
   1  -1  -4   -0.40    2.60
  -1   4   3  165.58    8.90
  -1  -4  -3  170.18   10.50
  -1  -4  -3  177.18    9.40
   3   1  -4  165.68   10.90
  -1   4   3  181.48    9.80
   1   4  -3  193.88   10.60
   1   4  -3  161.08   11.30
   1   4  -3  151.98   10.30
  -4  -3  -1  174.28   10.70
   4   3  -1  171.08   10.40
   4   3  -1  171.48    9.70
  -4   3   1  173.48   10.80
  -3   1   4  161.58   10.30
   3  -1   4  179.88   10.20
   3   1  -4  178.48   10.80
   4   3  -1  186.98   12.00
  -3  -1  -4  197.08   11.00
  -3  -1  -4  179.08    7.90
  -1   4   3  199.88   10.90
  -4   3  -1  180.28    6.70
  -4   3  -1  166.88   10.30
  -3   1  -4  162.98    9.10
   4  -3  -1  169.58   10.20
  -4  -3   1  176.88   10.70
  -3  -1   4  149.19   10.70
   3   1   4  165.38   10.40
  -1   4  -3  178.88   11.80
  -3   1  -4  176.08   10.20
   4   3   1  185.28   10.80
   4   3   1  157.58   11.00
   4   3   1  181.48    7.90
   1   4   3  172.98    9.40
   1   4   3  189.28    9.40
   3  -1  -4  179.98    9.40
   3  -1  -4  157.48   10.90
   1   4   3  186.78   10.60
   3   1   4  181.98    8.00
   4  -3  -1  178.88    6.60
   1  -4  -3  168.48   10.60
   3   1   4  195.98    9.90
  -4  -3   1  172.48    9.40
   1  -4  -3  176.68    9.60
   2  -4   0 2415.36   80.19
   2   4   0 2442.86   83.09
   0   2   4 2458.75   83.19
   0   2   4 2516.85   82.69
  -4   0   2 2389.56   82.99
  -2   4   0 2387.16   83.29
   0  -2  -4 2480.15   83.39
   0  -2  -4 2613.14   82.99
  -4   0  -2 2420.36   80.49
   0  -2   4 2419.26   83.49
   0   2  -4 2469.75   82.79
   0   2  -4 2413.96   83.59
   4   0   2 2384.16   83.59
  -4   0  -2 2472.25   82.19
   4   0   2 2568.34   82.29
   4   0  -2 2553.34   82.19
  -2  -4   0 2409.06   83.09
  -2   4   0 2418.06   80.29
   4   0  -2 2404.96   82.99
   2   4   0 2504.25   83.89
   4   0  -2 2350.66   83.39
  -4  -2  -2 5065.89  171.58
   4   2  -2 5109.09  172.48
  -2   4   2 5164.58  169.48
   2   4  -2 5161.68  171.68
  -4   2   2 5015.10  171.78
  -2  -2  -4 5242.88  169.38
  -2  -2  -4 5129.19  171.98
   4   2  -2 5213.38  171.28
   4   2  -2 5163.98  171.48
   2   2  -4 5178.08  172.38
   2   4  -2 5285.77  172.78
   4  -2   2 5290.97  169.28
  -2   2   4 5229.18  172.08
  -2  -4  -2 5253.77  171.88
   2   2  -4 5267.47  171.58
  -2   4   2 5255.47  172.08
   2   4  -2 5187.98  171.88
  -4  -2   2 5064.89  171.48
   2  -2  -4 5179.18  171.08
   2  -2  -4 5250.77  172.28
  -4  -2   2 5292.47  171.28
  -2   4  -2 5308.27  169.48
   2   2   4 5033.60  171.78
   2   2   4 5405.26  169.48
   2   2   4 5311.07  169.38
  -4   2  -2 5432.06  170.78
  -2   2  -4 4851.11  170.98
   4   2   2 5347.17  172.18
   2   4   2 5197.58  171.78
   2   4   2 5236.38  171.28
   2   4   2 5421.16  169.98
   4  -2  -2 5200.58  171.58
   4  -2  -2 5079.49  171.98
  -2   2  -4 5265.17  171.58
   2  -4  -2 4920.41  171.98
  -2  -2   4 5077.29  172.18
  -2  -4   2 5144.69  171.68
   2  -4  -2 5276.97  169.48
   4   2   2 5163.58  171.58
   4   1  -3  174.98   10.20
   4   1  -3  176.68   10.70
  -1  -3  -4  188.08    9.40
   1   3  -4  172.58   11.30
   4   1  -3  179.38   11.00
  -1   3   4  178.78   10.50
   4  -1   3  178.98    9.60
  -3  -4  -1  164.98   10.60
  -3   4   1  158.18   10.10
  -4  -1  -3  193.28   10.60
  -4  -1  -3  174.98    6.50
  -4  -1  -3  179.98    6.40
  -1   3   4  158.68   10.10
  -1  -3  -4  158.18    9.90
  -4   1   3  162.48   10.60
   1   3  -4  176.38   10.90
   3   4  -1  191.88   10.80
   3   4  -1  178.68   11.10
   3   4  -1  169.68    9.80
  -3   4   1  175.18    7.00
  -1   3   4  176.58    7.50
   4  -1  -3  186.08   10.30
   4   1   3  175.68   10.20
  -1  -3   4  163.68   10.30
  -1   3  -4  162.98   10.70
  -1   3  -4  171.48   10.40
   4  -1  -3  178.58   11.00
  -4   1  -3  183.58    9.30
  -4  -1   3  168.88   10.60
   1  -3  -4  172.88   10.10
   1  -3  -4  183.28   10.70
   3   4   1  169.78   11.10
   4   1   3  181.58   11.00
   1   3   4  176.58   10.20
   1   3   4  179.88    7.90
   1   3   4  167.98    9.20
   3  -4  -1  185.78    7.00
   3  -4  -1  173.98   10.90
  -3  -4   1  160.28   10.50
  -3   4  -1  162.28    6.90
  -3   4  -1  163.28   10.60
   3   4   1  164.78   10.00
  -4  -3  -3   -3.80    3.70
   3   4  -3   -2.20    2.70
   4   3  -3    1.30    3.90
   4   3  -3    2.40    4.70
  -3  -4  -3    4.10    3.30
   3   3  -4   11.00    4.70
   3   3  -4    2.00    4.50
  -3  -3  -4   -2.90    3.80
  -3  -3  -4    1.80    2.00
   3   4  -3   -6.60    4.10
  -4  -3   3   -0.80    3.50
  -3  -4   3    4.80    4.10
   3  -4  -3   -1.60    2.80
   3  -3  -4    0.10    2.90
   3  -3  -4    0.10    3.10
  -4  -3   3   -0.50    3.90
  -3  -4   3   -4.00    3.50
   3   3   4    2.40    3.00
   3   3   4    1.90    1.90
   3  -4  -3    1.90    2.60
  -3   3  -4   -1.40    2.40
   3   4   3    2.00    3.50
   3   4   3    2.40    2.10
   4  -3  -3   -0.60    2.40
   4  -3  -3    1.70    3.10
  -4   3  -3    2.60    2.70
  -3   4  -3    4.70    2.70
   4   3   3    2.20    3.50
   4   3   3    0.50    0.40
   4   3   3    1.20    0.70
  -4  -4   0 1102.39   42.10
  -4   0  -4 1089.89   41.30
  -4   0  -4 1108.99   38.80
  -4   0   4 1100.69   42.30
  -4   4   0 1125.39   42.10
   0  -4  -4 1128.29   41.60
   0  -4  -4 1194.18   41.40
   0   4  -4 1196.68   43.00
   0   4  -4 1123.79   42.60
   0   4   4 1066.69   41.20
   0   4   4 1152.88   38.90
   0   4   4 1162.08   41.20
   4  -4   0 1091.39   42.20
   4   0  -4 1192.18   41.40
   4   0  -4 1068.09   42.20
   4   0   4 1157.18   41.40
   4   4   0 1043.30   48.60
   4   4   0 1170.38   43.10
   4   4   0 1158.98   40.00
  -4  -4  -2   13.00    4.80
   4   2  -4    2.50    4.50
   4   2  -4   -8.40    2.20
  -4  -2  -4    7.80    4.60
  -4  -2  -4    4.90    1.10
   4   4  -2    0.40    3.50
   4  -2   4   -3.10    2.60
   2   4  -4   -5.60    3.70
  -2  -4  -4   -1.00    3.80
  -2  -4  -4    5.90    3.00
   4   4  -2    1.60    4.90
  -2   4   4    1.30    3.40
   2   4  -4    1.60    4.60
   2  -4  -4    1.00    3.10
   2  -4  -4    7.30    3.50
  -4   4  -2   -4.00    3.70
   2   4   4    8.00    3.50
   2   4   4    5.30    2.70
   4  -4  -2    3.20    1.90
   4  -4  -2    4.10    3.30
   4  -2  -4    1.00    3.60
   4  -2  -4    5.70    4.50
  -4   4  -2    1.00    1.90
  -4  -4   2    3.30    4.10
  -4  -4   2    1.60    3.40
   4   2   4    0.80    3.50
  -2   4  -4   -4.40    4.30
  -4   2  -4    1.60    2.70
   4   4   2    4.70    4.30
   4   4   2    2.80    2.00
   4   4   2    4.90    2.00
  -4  -4  -4  201.08   13.20
   4   4  -4  203.78   13.30
   4   4  -4  200.98   14.10
   4  -4  -4  177.38   13.00
   4  -4  -4  226.68   11.10
  -4   4  -4  205.38   10.90
   4   4   4  222.58   12.60
   4   4   4  233.08    8.90
   5  -1   0    2.00    3.30
   5  -1   0    0.90    2.80
   5   1   0    1.90    3.00
   5   1   0    1.70    3.30
   5   1   0    4.10    2.70
   0   5  -1   -1.20    3.00
   0   5  -1   -4.30    2.70
   0   5   1    5.50    3.00
   0   5   1    1.30    3.70
   0   5   1    3.50    2.70
   1   0  -5   -0.60    3.80
   1   0  -5    2.60    2.30
   1   0  -5    5.60    4.00
   1   0   5    5.30    3.30
   1   0   5    2.60    3.10
   5  -1   0    1.80    2.30
   0  -5   1    0.90    3.20
  -5  -1   0    1.80    2.50
  -5   1   0   -0.60    2.10
  -5   1   0    0.80    3.00
  -1   0  -5   -2.20    3.70
  -1   0  -5    4.60    2.40
  -1   0  -5    4.80    3.50
  -1   0   5   -5.50    2.90
   0  -5  -1   -1.30    2.70
  -5  -1   0   -2.10    3.00
   5  -3   0    0.30    1.00
   3   0  -5   -0.60    2.90
   5   3   0   -2.20    3.40
   3   0   5   -0.50    2.40
   5   3   0   -3.50    2.20
   0   5   3   -3.60    2.90
  -5  -3   0    5.30    4.00
  -5  -3   0    1.90    2.50
  -5   3   0   -1.80    3.40
  -3   0  -5    1.30    4.10
  -3   0  -5    1.20    2.60
   0  -5  -3   -3.60    3.00
   0  -5  -3    0.40    3.60
   0   5  -3    2.80    3.30
   0   5  -3   -8.10    4.10
   0   5   3    0.00    3.00
   0   5   3   -2.60    2.70
   5   3   0   -2.00    4.10
   3   0  -5   -0.60    3.00
   5  -3   0   -1.90    3.50
   3   0   5   -1.40    3.40
   5   0   1    0.60    2.30
  -1   5   0   -5.50    2.60
  -1   5   0   -6.20    3.50
   0  -1  -5   -1.90    3.70
   0  -1   5   -0.80    3.40
   0  -1  -5    0.80    3.60
   5   0   1    1.70    4.30
   0   1   5   -2.40    3.00
   1  -5   0    0.30    2.60
   1   5   0    0.20    3.10
   1   5   0    4.50    4.20
   0  -1  -5   -0.80    1.20
   5   0  -1   -3.10    4.10
   5   0  -1   -0.30    3.00
   5   0   1    0.10    2.80
   0   1  -5   -2.00    3.90
   0   1  -5   -1.00    2.60
   0   1  -5    8.90    4.20
   0   1   5    2.10    4.00
  -5   0  -1    4.70    3.10
  -5   0  -1   -1.20    2.20
  -5   0   1   -0.30    3.00
  -5   0   1    2.30    3.40
   5   0  -1    0.30    2.80
  -1   5   0    4.10    2.60
  -1  -5   0    1.40    3.30
   5   2  -1    4.00    3.50
   5  -2   1    5.60    3.60
   5  -2   1    2.20    2.10
  -2  -1  -5    3.40    4.40
  -2   1   5    2.80    2.90
  -1   5   2    3.90    3.00
  -1   5   2    3.70    3.50
  -1   5   2    9.30    4.10
  -5  -2  -1    2.70    3.70
  -5  -2  -1    1.60    1.80
   1   5  -2    6.20    3.70
   1   5  -2   11.40    5.20
   2   1  -5    8.10    3.20
  -1  -5  -2    1.30    3.50
  -5   2   1   -1.70    3.50
   2  -1   5    1.40    3.00
  -2  -1  -5    6.30    2.90
   5   2  -1    5.80    4.00
   5   2  -1    4.30    3.30
   2   1  -5    3.70    4.20
   1   5   2    8.10    3.50
   1   5   2    5.20    4.10
   2  -1  -5    3.10    4.10
   5   2   1    3.60    3.30
   1   5   2    1.10    3.30
   5   2   1    4.10    2.00
  -5  -2   1   -1.80    2.60
  -5  -2   1    4.20    3.30
   5   2   1    6.30    3.80
  -5   2  -1   -2.20    2.70
  -1   5  -2   -6.00    4.10
   5  -2  -1    2.20    1.90
   5  -2  -1    8.50    3.80
  -2  -1   5   -1.70    3.70
  -2   1  -5   -1.20    3.80
  -2   1  -5    1.00    2.90
   2  -1  -5    6.60    4.00
   2  -1  -5    1.70    2.30
  -1  -5   2    5.80    3.70
  -1   5  -2    0.90    2.90
  -5   2  -1    1.60    1.80
   2   1   5   -0.90    3.80
   2   1   5    6.00    2.90
   1  -5  -2    0.10    3.80
   1  -5  -2   -0.50    3.00
   4  -1   5    0.90    3.10
  -4  -1  -5    3.50    4.50
   1   5  -4    2.80    4.90
  -1  -5  -4    1.00    3.90
  -1  -5  -4   -0.60    3.10
   5   4  -1    0.90    5.20
   4   1  -5    3.30    3.60
   5   4  -1   -2.90    2.70
  -1   5   4    5.60    3.50
  -1   5   4   -2.10    2.70
   4   1  -5   -0.90    4.30
  -4  -1  -5   -0.70    2.00
  -5  -4  -1    0.70    3.90
   1   5  -4    1.50    3.30
   5  -4  -1   -1.60    3.90
   4  -1  -5    8.60    4.90
  -5  -4   1   -1.20    3.10
   1  -5  -4    0.60    4.00
  -1   5  -4   -7.90    2.70
   1  -5  -4    4.90    3.60
  -1   5  -4   -1.10    3.30
   1   5   4    1.20    2.70
   4  -1  -5   -2.40    3.10
   5   4   1    4.30    4.80
   5   4   1    0.90    2.30
   1   5   4   -4.90    3.00
  -1   5  -4   -3.70    2.90
  -4   1  -5    2.80    2.90
  -4   1  -5   -0.60    3.70
  -5  -4   1   -5.20    3.60
   2   5  -1    5.90    4.70
  -1   2   5    9.70    4.00
   2   5  -1    5.30    3.80
  -1  -2  -5    2.50    4.30
  -1   2   5    6.20    4.00
  -1  -2  -5    2.70    3.00
  -2   5   1    0.90    3.90
   1  -2   5    2.60    3.60
  -1  -2  -5   -1.80    2.40
  -2   5   1    4.40    2.40
  -5  -1  -2    3.50    1.50
   5  -1   2    2.10    2.70
   5   1  -2    6.90    3.40
   5   1  -2   -4.10    3.90
   5   1  -2    6.50    3.70
   1   2  -5    4.30    3.60
  -5   1   2   -2.80    3.50
  -2  -5  -1    4.60    3.10
   1   2  -5    8.90    3.70
  -5  -1  -2    2.60    3.40
  -2   5   1   -1.20    3.60
  -2  -5   1   -1.70    3.50
  -1  -2   5    2.90    2.90
  -5   1  -2    1.30    2.40
   5  -1  -2    2.30    2.60
  -5  -1   2    8.50    3.90
  -5   1  -2    5.80    2.70
   1  -2  -5    0.20    3.90
   1  -2  -5    5.20    3.20
  -1   2  -5    3.30    4.00
  -5  -1   2    3.40    3.40
   5   1   2    1.10    3.00
   5  -1  -2    2.90    3.70
   5  -1  -2    1.90    4.20
   5   1   2    1.40    4.20
  -1   2  -5    7.40    3.90
  -1   2  -5    1.90    4.00
   1   2   5    1.60    3.00
   1   2   5    3.20    3.00
   2  -5  -1    4.70    2.50
  -2   5  -1    1.90    2.10
  -2   5  -1    5.90    4.00
   2   5   1    2.80    3.50
   2   5   1    3.00    4.10
   2   5  -3    2.20    3.70
   3   2  -5    2.10    3.40
  -2  -5  -3   -0.60    3.90
  -5  -3  -2    9.60    4.50
  -3  -2  -5    4.10    4.40
   5  -3   2    2.30    2.00
   5   3  -2   -6.10    4.30
  -2   5   3    2.80    2.80
  -2   5   3    1.80    3.50
  -3  -2  -5    6.20    2.30
   5   3  -2    0.10    3.20
   3   2  -5    4.40    4.10
   2   5  -3    4.80    4.30
   5   3   2    0.70    0.70
   3   2   5    2.90    2.30
   5  -3  -2    0.90    1.90
   5  -3  -2    1.50    4.00
  -5  -3   2   -2.80    2.80
  -5   3  -2    5.80    2.30
  -5   3  -2    2.90    3.50
   3  -2  -5    0.90    3.50
   3  -2  -5    2.80    2.60
  -3   2  -5    9.90    4.40
  -3   2  -5   -2.30    2.80
  -2   5  -3   -1.90    4.50
  -2  -5   3    6.50    3.50
  -2   5  -3    5.70    2.80
   5   3   2    3.30    4.40
   3  -2  -5    3.40    4.40
   3   2   5    1.30    3.00
   2   5   3   -0.20    3.40
   2  -5  -3    7.10    4.40
  -5  -3   2   -2.80    3.70
   2   5   3    4.80    3.10
   2  -5  -3    3.90    3.10
   0   3   5   -0.70    3.70
  -5   0  -3    3.20    2.00
   3  -5   0    1.40    1.50
   3   5   0    1.80    4.70
   3   5   0    4.80    3.80
   5   0  -3    0.70    3.40
   5   0  -3    1.50    4.00
   5   0  -3    6.70    3.40
   5   0   3    2.50    3.10
   5   0   3   -2.80    2.80
   0   3  -5    0.50    3.90
   0   3  -5   -3.30    2.90
  -5   0  -3   -0.10    3.60
   0   3   5   -2.10    2.80
   0  -3  -5    4.10    4.20
  -5   0   3    0.20    3.60
  -3   5   0   -1.10    1.40
  -3  -5   0   -3.70    3.50
   0  -3  -5   -5.40    3.00
   2   3  -5    7.50    4.80
   5   2  -3    4.10    4.90
  -2  -3  -5   -0.70    4.40
   5  -2   3    0.10    2.70
  -5  -2  -3    8.50    4.50
   5   2  -3    3.00    3.00
   3   5  -2    5.70    4.10
  -3   5   2    5.80    2.30
   2   3  -5    5.70    4.70
  -2  -3  -5    3.70    2.90
  -3  -5  -2   -1.30    3.80
   3   5  -2    6.90    5.10
   5  -2  -3    0.10    3.20
   2   3   5    0.30    2.30
  -5   2  -3    4.30    2.70
  -5   2  -3    1.50    2.80
   5  -2  -3    1.10    3.90
  -3  -5   2    2.10    4.00
  -3   5  -2    0.30    2.00
   3   5   2    7.60    4.60
   3   5   2    3.30    2.80
   5  -2  -3    1.40    2.60
  -2   3  -5    4.10    3.80
  -2   3  -5   -0.80    3.70
  -2   3  -5    1.60    4.00
   2  -3  -5    0.60    3.60
   2  -3  -5    5.30    4.40
   5   2   3    8.10    4.30
   3  -5  -2    3.80    4.20
   3  -5  -2    6.10    2.40
   2   3   5    5.00    2.90
  -5  -2   3    5.30    4.00
  -3   5   4   23.60    4.30
  -5  -4  -3   23.00    5.70
  -4  -3  -5   24.10    2.80
  -3  -5  -4   29.60    6.20
   3   5  -4   19.60    6.50
   3   5  -4   24.80    5.50
   4   3  -5   30.40    6.50
  -4  -3  -5   29.90    6.40
   5   4  -3   27.70    7.00
   5   4  -3   24.10    5.50
   4   3  -5   31.40    6.60
   3  -5  -4   26.60    4.50
  -5  -4   3   17.30    5.40
   4   3   5   18.30    2.60
   5  -4  -3   25.90    3.60
   3  -5  -4   29.50    6.30
   4  -3  -5   24.50    4.80
   4  -3  -5   31.60    6.90
   5   4   3   14.00    5.00
   5   4   3   23.60    1.70
  -3   5  -4   35.80    7.40
   3   5   4   21.30    4.70
   3   5   4   16.70    3.40
   4   3   5   22.80    4.90
  -4   3  -5   28.30    4.90
  -4   3  -5   13.80    4.60
   5  -4  -3   29.50    6.30
  -5   4  -3   18.40    3.40
   4   5  -1    8.00    5.20
  -5  -1  -4    0.40    1.30
  -5  -1  -4    4.50    1.40
  -1  -4  -5    2.00    4.20
  -4  -5  -1    0.20    3.80
   1   4  -5   -4.70    3.00
   5  -1   4    2.70    3.10
   5   1  -4   -0.80    3.90
   5   1  -4    7.00    4.50
  -1  -4  -5    5.30    3.30
  -5  -1  -4    1.60    3.90
   4   5  -1    5.10    3.50
  -1   4   5    0.40    3.60
  -1   4   5    0.60    1.70
   1   4  -5    3.50    4.40
  -5   1  -4    1.70    3.30
   1  -4  -5    0.30    3.60
  -4  -5   1    8.50    3.70
   1   4   5    0.90    2.10
   1   4   5   -2.00    2.50
   4  -5  -1    0.20    0.70
   4  -5  -1   -0.30    2.90
  -1   4  -5    1.60    4.30
  -1   4  -5   12.10    5.10
   4   5   1    2.90    4.70
   4   5   1    1.90    2.80
   5  -1  -4    2.10    3.80
   5  -1  -4   -0.30    4.30
  -4   5  -1    1.40    1.10
  -4   5  -1    0.80    1.10
   5   1   4    1.40    3.90
   1  -4  -5   -1.70    3.60
  -3  -4  -5   29.00    5.80
  -3  -4  -5   25.10    3.80
   5   3  -4   14.20    6.10
   5   3  -4   24.00    5.70
   3   4  -5   27.40    6.60
  -5  -3  -4   22.20    5.60
  -4  -5  -3   29.50    5.80
   4   5  -3   25.60    5.80
   4   5  -3   26.40    6.80
   3   4  -5   25.00    6.30
   5   3   4   25.60    5.40
   4   5   3   20.00    5.40
   5  -3  -4   25.00    4.30
   4   5   3   25.50    3.40
  -3   4  -5   20.60    4.80
  -3   4  -5   23.20    5.90
   3  -4  -5   25.00    4.90
   3  -4  -5   22.10    5.30
  -4  -5   3   10.60    4.80
  -4   5  -3   20.70    3.70
   3   4   5   22.70    4.30
   3   4   5   26.90    3.80
   4  -5  -3   23.30    3.60
   4  -5  -3   23.10    5.30
  -5   3  -4   22.00    4.20
   5  -3  -4   34.00    6.20
  -5  -5   0   -3.10    3.80
  -5   0  -5   -2.40    4.30
  -5   0  -5    1.80    2.40
   0  -5  -5   -6.90    3.10
   0  -5  -5    1.70    3.80
   0   5  -5    2.20    4.90
   0   5  -5   -3.30    4.30
   0   5   5   -4.90    2.30
   5   0  -5    0.40    3.60
   5   0  -5   -2.20    4.00
   5   5   0   -0.40    4.90
   5   5   0   -2.10    2.90
  -5  -5  -2    0.90    4.20
   2   5  -5    3.10    4.60
  -5  -2  -5    3.40    4.60
  -5  -2  -5    4.30    1.10
   5   2  -5    5.80    3.90
   2   5  -5    0.70    4.90
   5   5  -2    3.90    4.50
   5   5  -2    2.80    3.70
  -2  -5  -5    7.30    4.70
  -2  -5  -5    0.10    3.20
   5  -2   5    2.60    3.60
   5   2  -5    0.20    4.40
  -2   5   5    4.30    4.00
  -2   5   5    2.60    2.90
  -2   5  -5    2.40    4.90
   2  -5  -5    2.90    3.60
  -2   5  -5    3.50    5.20
  -5  -5   2    6.00    4.70
   2   5   5    5.10    3.10
   2   5   5    2.80    2.80
   5  -5  -2    1.80    1.40
   5  -5  -2    0.70    4.30
   5  -2  -5   -0.20    3.80
   5  -2  -5    1.40    4.60
  -5   2  -5    1.50    2.80
   2  -5  -5    2.30    4.10
  -5   2  -5    1.70    2.90
   5   2   5   -1.50    3.80
  -5   5  -2    3.70    1.70
  -5   5  -2    4.90    1.50
   5   5   2    2.80    4.60
   5   5   2    1.80    2.30
  -5  -5  -4    0.00    4.30
  -5  -4  -5   -1.50    4.40
   5   4  -5    4.50    4.80
   4   5  -5    2.70    5.20
  -4  -5  -5    1.10    4.50
   5   5  -4   -5.90    5.00
   5   5  -4   -0.10    4.40
   5   4  -5   -4.60    4.90
   4   5  -5   -6.10    4.30
  -5   5  -4   -2.30    2.90
   4  -5  -5   -1.70    3.30
   4  -5  -5    1.10    3.00
   4   5   5    0.00    2.10
   5  -5  -4    0.70    2.70
   5  -5  -4    1.60    3.50
   5  -4  -5   -0.40    3.30
   5  -4  -5    4.70    4.00
   4   5   5   -1.40    3.60
  -5   4  -5   -1.50    3.20
   5   4   5    1.60    3.50
   5   4   5    0.70    0.80
  -4  -5   5   -2.70    6.50
  -4   5  -5    1.80    3.10
   5   5   4    5.50    4.60
   5   5   4    0.20    1.40
  -6   0   0    3.00    3.30
  -6   0   0    1.20    2.60
   0  -6   0   -4.20    3.20
   0   0  -6   -0.30    4.20
   0   0  -6    1.00    2.30
   0   0  -6   -0.80    3.70
   0   0   6   -2.60    3.50
   0   6   0    4.60    3.10
   0   6   0    5.30    4.60
   6   0   0    5.20    3.10
   6   0   0    1.40    3.60
   6   0   0    6.30    3.10
   0   6   2 3078.79  105.59
   0   6   2 3200.28  105.89
   2   0  -6 3103.19  103.09
   2   0  -6 3011.30  106.69
   2   0   6 3049.89  104.59
   6  -2   0 3123.69  102.29
   6  -2   0 3120.89  105.29
   6   2   0 3026.50  105.29
   6   2   0 3103.29  107.59
   6   2   0 3195.28  103.39
   0   6  -2 2955.30  107.39
   0   6   2 2967.20  104.59
  -2   0  -6 3117.59  104.89
   0  -6  -2 3307.77  105.19
   0  -6   2 3096.99  104.69
   0   6  -2 3246.48  105.09
  -2   0  -6 3038.20  106.39
  -6   2   0 3080.39  102.29
  -6   2   0 3062.89  105.09
  -6  -2   0 3196.68  105.79
  -6  -2   0 3212.68  103.49
   0   6  -4 2322.27   85.69
   0   6  -4 2361.26   85.49
   0  -6  -4 2538.55   83.69
   0  -6  -4 2357.06   83.39
  -4   0  -6 2483.15   84.39
  -4   0  -6 2330.27   81.09
  -6  -4   0 2330.37   84.29
   0   6   4 2427.06   81.79
   4   0  -6 2409.46   82.19
   4   0  -6 2344.67   85.09
   6  -4   0 2369.76   84.09
   6   4   0 2417.96   85.79
   6   4   0 2477.85   81.09
   6   1  -1   75.89    8.60
   6   1  -1   71.99    6.80
   1   1  -6   62.89    7.90
  -6   1   1   66.49    5.80
  -6   1   1   66.49    7.10
  -1  -6  -1   66.39    7.10
  -6  -1  -1   65.69    6.90
  -1  -1  -6   82.69    8.40
  -1  -1  -6   79.89    4.50
  -1  -1  -6   70.49    7.10
   1  -1   6   81.79    8.00
   1   1  -6   64.19    6.10
   6  -1   1   67.99    5.80
   6  -1   1   47.00    7.90
  -1   6   1   52.69    7.50
  -1   6   1   66.49    6.20
   1  -6   1   64.59    6.20
  -6  -1  -1   72.79    5.20
   6   1  -1   76.89    7.20
   1   6  -1   61.89    8.40
   1   6  -1   67.79    7.30
   6  -1   1   67.19    6.30
   6  -1  -1   77.39    5.80
  -1   1  -6   81.09    6.90
  -1   1  -6   68.59    8.30
   1   6   1   81.79    8.60
   1   6   1   88.39    8.00
   1  -1  -6   77.69    4.00
   1  -1  -6   78.39    8.50
   1   1   6   80.79    7.40
  -1   6  -1   81.99    9.30
   1  -6  -1   63.99    6.10
   6  -1  -1   67.09    8.60
   6  -1  -1   82.99    7.60
  -1   1  -6   61.19    7.40
  -1   6  -1   76.29    6.70
  -6   1  -1   69.49    6.30
   6   1   1   75.49    5.10
  -6  -1   1   70.39    6.60
  -6   1  -1   73.79    5.70
   6   1   1   66.69    7.00
   6   1   1   77.29    8.70
   1   6   1   54.49    6.50
   1  -1  -6   81.69    8.50
  -1  -6   1   72.49    7.40
  -6  -1   1   79.19    7.30
  -6  -3  -1  276.87   11.30
   3   1  -6  271.37   15.20
   6   3  -1  269.37   16.40
   1   6  -3  258.87   16.30
  -3  -1  -6  287.47   15.60
  -3  -1  -6  268.27   12.60
   3   1  -6  277.97   13.80
  -1   6   3  227.78   12.80
   1   6  -3  261.77   15.10
   6   3  -1  232.18   12.60
   6  -3   1  292.17   10.70
  -6  -3  -1  266.17   14.80
  -1   6   3  279.27   14.10
  -1  -6  -3  251.57   14.20
   1  -6  -3  271.57   13.60
  -6   3  -1  266.37   14.10
  -6  -3   1  250.77   14.60
  -6  -3   1  271.87   13.00
  -6   3  -1  273.87   10.60
   1   6   3  294.17   14.40
   1  -6  -3  285.27   15.20
   1   6   3  291.27   14.50
   3  -1  -6  261.27   12.10
   3  -1  -6  245.08   14.70
   6   3   1  270.57   15.40
   6   3   1  295.37   11.30
  -3   1  -6  267.37   14.90
   3  -1  -6  273.97   14.90
   6  -3  -1  270.17   10.50
   6  -3  -1  270.17   14.80
  -1   6  -3  273.37   13.60
  -1   6  -3  252.97   16.10
  -3   1  -6  298.57   14.00
   3   1   6  286.77   12.80
   1   6  -5   20.90    6.90
  -1  -6  -5   23.20    5.40
  -5  -1  -6   21.90    6.20
  -6  -5  -1   26.60    6.30
   5   1  -6   30.30    6.10
   1   6  -5   34.70    6.70
  -1  -6  -5   21.60    5.90
  -5  -1  -6   21.50    3.40
   6   5  -1   26.20    5.30
  -1   6   5   25.90    4.50
   6   5  -1   23.50    7.00
   5   1  -6   24.00    6.00
   1   6   5   19.00    4.30
   6   5   1   31.80    4.20
   5  -1  -6   25.40    6.70
  -5   1  -6   22.10    4.40
   5  -1  -6   33.50    5.70
   6  -5  -1   38.30    6.60
  -1   6  -5   33.00    6.70
  -5   1  -6   32.50    6.00
   6   5   1   21.50    6.60
   1  -6  -5   27.00    6.10
   1  -6  -5   18.60    5.40
  -6  -5   1   12.50    5.50
  -1   6  -5   32.20    7.40
   2   6   0 3159.18  107.39
   2  -6   0 3050.49  103.09
   0   2   6 3105.19  105.69
   0   2  -6 3079.09  106.89
  -6   0  -2 3107.89  102.89
   6   0   2 3109.89  104.79
   6   0   2 3043.60  107.59
  -2   6   0 3055.89  103.09
   6   0  -2 3098.29  105.79
  -6   0  -2 3190.38  104.89
  -6   0   2 3173.08  104.89
   6   0  -2 3307.47  104.89
   6   0  -2 3200.28  107.59
  -2  -6   0 3026.40  105.99
  -6   0   2 2988.40  105.49
  -2   6   0 3057.89  107.29
   0  -2  -6 3178.38  105.99
   0   2  -6 3189.38  105.19
   0  -2  -6 3144.29  106.79
  -2  -2  -6    3.70    3.20
   2   6  -2    1.80    4.10
   6  -2   2   -2.50    2.20
  -2  -6  -2    9.90    4.40
   2   2  -6    6.00    3.60
   6   2  -2    5.30    5.10
  -6  -2  -2   -2.00    3.60
   6   2  -2    0.20    3.40
  -2   6   2   -1.00    2.60
  -6  -2  -2    1.20    1.20
   2   2  -6    2.80    4.90
  -2  -2  -6    3.80    4.40
   2   6  -2   -2.60    4.70
  -2   6   2   -3.60    3.70
  -6  -2   2   11.70    4.10
   6  -2  -2    3.40    4.20
   2  -2  -6    3.70    4.50
   2  -6  -2    0.20    4.40
  -2   6  -2    0.50    2.80
   2   6   2    5.10    4.40
  -6   2  -2    4.80    2.90
  -6  -2   2   -1.40    3.70
   2   2   6   -0.30    2.70
   6  -2  -2    0.60    4.50
   2  -6  -2   -2.40    2.30
  -6   2  -2    1.00    2.20
   2   6   2   -0.60    2.90
  -2   2  -6   -1.00    3.60
   6  -2  -2    4.30    2.60
  -2   2  -6    2.00    4.30
  -2   2  -6   -2.60    3.60
   2  -2  -6    6.00    4.40
  -2  -6   2    0.30    3.80
   6   2   2   -2.10    4.20
   6   2   2    0.70    1.00
  -2   6  -2    4.00    4.90
  -4  -2  -6 6471.65  211.78
   2   6  -4 6385.86  217.98
   6   4  -2 6663.23  215.08
  -2   6   4 6423.06  214.08
  -2   6   4 6374.96  213.98
  -2  -6  -4 6585.94  216.38
   4   2  -6 6497.05  215.68
   6   4  -2 6418.06  218.18
   2   6  -4 6351.46  217.28
  -4  -2  -6 6263.97  216.68
   4   2  -6 6394.76  217.28
  -6  -4  -2 6396.46  216.48
   6   4   2 6850.01  210.48
   6  -4  -2 6663.43  210.48
   4  -2  -6 6387.36  215.28
  -6  -4   2 6438.26  214.78
   6  -4  -2 6203.98  216.48
   2  -6  -4 6677.33  214.18
   2  -6  -4 6509.25  216.88
  -4   2  -6 6563.34  215.58
  -4   2  -6 6331.67  214.68
  -6  -4   2 6319.57  216.38
  -2   6  -4 6549.65  214.08
  -2   6  -4 6508.55  218.28
   4   2   6 6699.53  211.88
   6   4   2 6661.63  217.38
   6  -4  -2 6665.63  210.58
   2   6   4 6739.73  214.18
   4  -2  -6 6438.56  217.48
  -6   4  -2 6575.74  210.68
   4  -2  -6 6539.25  213.18
   2   6   4 6532.35  214.58
   1   3  -6  282.07   15.50
   3   6  -1  270.57   14.50
  -3   6   1  275.27   15.60
  -6  -1  -3  274.07   14.40
   6  -1   3  281.47   13.20
   1   3  -6  287.87   14.60
  -3   6   1  261.07   11.20
   6   1  -3  280.17   16.00
  -1  -3  -6  238.28   14.90
  -1  -3  -6  272.37    9.60
  -1  -3  -6  274.07   13.90
   6   1  -3  266.47   14.60
   3   6  -1  289.37   16.60
  -6  -1  -3  272.67   10.00
  -3  -6  -1  276.77   15.10
   3  -6  -1  271.97   11.20
  -6   1  -3  256.87   12.10
  -1   3  -6  275.07   14.70
  -1   3  -6  272.27   15.50
  -3  -6   1  283.17   14.80
  -3   6  -1  265.17   11.20
  -3   6  -1  262.47   16.20
  -6   1  -3  297.17   13.50
   3   6   1  274.97   15.80
   1  -3  -6  246.58   14.60
   6  -1  -3  282.57   15.50
   6  -1  -3  268.57   15.10
   1  -3  -6  290.17   15.20
   1   3   6  255.77   13.60
   6  -1  -3  305.57   13.50
   6   1   3  274.47   15.60
  -3   6   3  182.98   11.50
   6   3  -3  201.38   13.90
  -6  -3  -3  185.58   12.20
   3   3  -6  174.08   12.80
   6  -3   3  178.48    9.10
  -3   6   3  164.28    9.40
  -3  -6  -3  163.68   11.90
   3   6  -3  153.38   12.30
  -3  -3  -6  153.88   12.10
  -3  -3  -6  185.08    9.40
   3   6  -3  185.58   12.60
   3   3  -6  183.58   12.20
   6   3  -3  179.58   11.70
  -3   3  -6  184.38   11.80
  -3   3  -6  173.78   11.50
   6   3   3  169.98   12.20
  -3   6  -3  169.58   13.60
  -6   3  -3  190.18   10.90
   3  -3  -6  172.68   11.40
   3  -3  -6  156.38   12.20
   3   6   3  200.88   10.10
   6  -3  -3  153.08   11.30
   3   6   3  158.08   11.40
   3  -6  -3  182.68   12.60
   3  -6  -3  177.28    9.40
  -6  -3   3  178.38   12.00
  -6   3  -3  178.88    9.30
   3   3   6  175.98    9.30
  -3   6  -3  182.68    9.40
  -3  -6   3  179.18   11.50
   3   3   6  171.18    9.50
   6  -3  -3  192.08    9.20
   5   3  -6  224.18   15.20
   5  -3   6  244.98   18.10
  -6  -5  -3  223.88   15.20
  -6  -5  -3  250.67   15.50
   6  -5   3  288.67   18.00
  -6   5   3  263.67   17.50
  -5  -3  -6  211.88   15.10
  -5  -3  -6  238.68   15.50
  -5  -3  -6  244.18    9.40
  -3   6   5  209.88   14.20
   6  -5   3  208.78   14.90
   6  -5   3  234.68   15.10
   3   6  -5  259.57   15.50
   6   5  -3  234.68   16.70
   6   5  -3  242.68   14.30
  -3   6   5  219.38   16.30
  -3   6   5  242.18   12.60
   3   6  -5  228.58   14.90
   5   3  -6  215.98   15.00
   3   6  -5  229.18   16.20
   3  -6   5  246.18   15.60
  -3  -6  -5  231.08   15.80
  -3  -6  -5  237.58   15.10
   5   3  -6  221.38   14.60
  -6  -5   3  255.67   15.80
  -5   3  -6  246.38   13.70
   6   5   3  209.28   16.90
   3  -6  -5  253.47   13.10
   6   5   3  258.17   15.60
  -6  -5   3  223.28   14.90
   6   5   3  241.98    9.00
  -5   3  -6  251.37   13.80
   5   3   6  247.48   15.40
   5   3   6  197.58   15.10
   6  -5  -3  241.88   10.20
  -3  -6   5  217.28   14.80
  -3   6  -5  226.78   16.30
   6  -5  -3  216.08   15.00
  -5  -3   6  208.78   16.70
   6   5   3  208.68   15.00
   6   5   3  238.98    9.00
   3   6   5  237.58   13.40
   3   6   5  253.47   15.60
   3   6   5  243.68   12.00
   5  -3  -6  233.58   13.40
   5  -3  -6  210.08   14.60
   3  -6  -5  234.08   15.40
   5   3   6  262.17   13.90
   3  -6  -5  229.98   15.40
  -5  -3   6  223.68   15.10
  -6   5  -3  249.38   10.50
   6   0  -4 2332.37   84.59
  -6   0  -4 2388.46   79.79
  -4   6   0 2453.05   78.29
   0  -4  -6 2425.56   84.49
   0  -4  -6 2459.45   83.69
   0   4  -6 2499.25   84.89
  -6   0  -4 2448.35   83.39
  -4  -6   0 2283.97   84.39
   4   6   0 2473.85   82.79
   6   0  -4 2389.26   84.59
   0   4  -6 2343.37   85.29
   4   6   0 2353.46   85.69
  -2   4   6 6726.23  210.28
   4   6  -2 6506.55  217.58
   4   6  -2 6587.54  215.28
   2   4  -6 6438.66  215.88
   2   4  -6 6242.88  216.88
  -2  -4  -6 6442.56  216.38
   6  -2   4 6350.17  213.08
   6   2  -4 6425.36  216.68
  -2  -4  -6 6690.33  213.28
  -4  -6  -2 6239.48  215.88
  -6  -2  -4 6454.65  215.48
  -4   6   2 6516.65  210.58
   6   2  -4 6494.45  215.88
  -2   4  -6 6226.58  215.98
   2  -4  -6 6595.84  215.08
   2  -4  -6 6754.42  216.48
  -2   4  -6 6266.77  214.98
   2   4   6 6709.23  211.18
   4   6   2 6709.23  212.58
   6  -2  -4 6703.53  213.18
   6  -2  -4 6457.25  215.38
  -2   4  -6 6614.24  216.38
   4  -6  -2 6465.15  210.48
   4  -6  -2 6160.38  216.28
  -4  -6   2 6291.77  215.98
  -4   6  -2 6498.35  210.58
   4   6   2 6463.85  216.08
  -6   2  -4 6361.26  213.18
  -6   2  -4 6741.73  213.28
   6   2   4 6693.43  216.08
   6  -2  -4 6276.37  216.28
   2   4   6 6428.86  212.98
   4   4  -6    2.00    5.10
   6   4  -4    2.60    4.30
  -4  -4  -6    5.40    2.60
   6   4  -4    2.10    4.50
  -4  -6  -4   -1.90    4.60
  -4  -6  -4   -5.40    2.60
  -6  -4  -4    0.80    4.30
   4   6  -4    4.20    4.70
  -4   6   4   -0.60    6.80
   4   4  -6    4.10    5.90
   4   4  -6   -1.40    4.50
   4   6  -4    0.70    5.40
   6  -4   4   -9.20    3.90
   6  -4   4   -4.40    2.90
   6   4  -4    1.40    5.60
  -4  -4  -6   -3.10    4.80
  -4  -4  -6    8.60    5.30
   4  -6   4    8.10    5.00
   4   6  -4    2.70    4.80
  -4  -4   6    3.80    4.80
   4  -4  -6    6.40    5.30
   6   4   4    0.00    4.80
  -4  -6   4   -4.50    4.00
   4   4   6   16.50    4.10
   4  -4  -6   -0.90    3.90
   4   4   6    0.30    2.20
  -6   4  -4   -0.60    2.50
  -4   4  -6    6.00    3.60
   6   4   4    4.80    4.40
   4   6   4    5.10    4.10
   4   6   4    4.20    5.00
   4   6   4   -2.90    2.20
   6  -4  -4    1.40    2.80
   6  -4  -4   -2.50    4.40
  -4   4  -6   -5.20    3.40
  -4   6  -4   -0.70    2.90
   4  -6  -4    3.50    4.00
   4  -6  -4    3.50    3.10
   4   4   6    0.90    5.00
   6   1  -5   32.60    7.00
   1   5  -6   22.80    6.50
   6   1  -5   32.60    6.90
   1   5  -6   28.80    7.20
   5   6  -1   21.50    6.90
   5   6  -1   19.60    4.80
  -6  -1  -5   28.80    2.60
  -1   5   6   27.30    3.20
  -1  -5  -6   21.10    5.90
  -1  -5  -6   24.80    5.40
  -6  -1  -5   14.50    5.40
  -6  -1  -5   25.50    2.60
  -5  -6  -1   14.90    5.50
  -6   1  -5   23.50    5.20
  -6   1  -5   28.90    4.50
   5  -6  -1   30.30    6.30
  -5  -6   1    8.60    5.10
   1   5   6   25.80    3.30
   1   5   6   22.90    4.80
  -1   5  -6   22.20    6.30
  -1   5  -6   21.10    6.40
   6  -1  -5   26.00    5.90
   1  -5  -6   22.50    5.70
   1  -5  -6   26.80    6.10
   6  -1  -5   30.40    6.30
   6   1   5   23.20    5.80
   5   6   1   23.60    4.30
   5   6   1   23.90    6.80
   6  -3   5  219.98   14.80
  -5  -6  -3  255.17   15.50
  -5  -6  -3  208.68   14.70
   6  -3   5  218.18   14.80
   6   3  -5  205.28   14.60
  -3   5   6  245.08   11.60
  -3   5   6  241.88   16.30
   5  -6   3  218.88   14.90
   6   3  -5  238.58   15.80
   6   3  -5  241.08   15.10
   3   5  -6  235.08   15.80
   3   5  -6  243.88   15.20
   3   5  -6  203.78   15.20
  -3  -5  -6  230.28   15.80
  -3  -5  -6  268.17   15.40
  -3  -5  -6  234.08   12.10
  -6  -3  -5  235.48   15.10
  -5   6   3  232.98   17.20
   5  -6   3  251.57   16.10
   5   6  -3  218.98   14.20
   5  -6   3  279.37   15.30
   5   6  -3  227.38   16.70
   3  -5  -6  245.18   15.50
   5   6   3  242.18   15.20
   5   6   3  222.38   15.20
   5  -6  -3  243.78   15.10
   6  -3  -5  242.88   13.00
   6  -3  -5  227.68   15.00
   6   3   5  238.58   14.60
   6   3   5  224.48   15.10
   3  -5  -6  266.67   14.30
   3  -5  -6  221.78   15.10
   5  -6  -3  245.18   10.50
  -6  -3   5  224.58   14.90
  -6   3  -5  260.97   13.10
   6   3   5  266.87   19.10
   6   3   5  233.68   15.70
  -5  -6   3  245.58   15.50
  -5  -6   3  232.98   15.10
  -5   6  -3  224.78   10.50
  -5   6  -3  239.68   10.40
   5   6   3  253.97   11.10
   3   5   6  226.18   11.90
   3   5   6  235.58   15.60
   3   5   6  231.08   11.70
  -3  -5   6  227.78   14.90
  -3  -5   6  245.58   15.80
  -3   5  -6  236.78   13.40
  -3   5  -6  255.47   16.30
  -3   5  -6  254.97   15.90
  -6  -5  -5   65.39   10.00
  -6  -5  -5   53.19    8.70
  -6  -5  -5   57.89    8.90
   6  -5   5   64.89    9.50
   6  -5   5   63.89    9.00
   6  -5   5   70.69    9.00
  -6   5   5   71.19   11.60
  -5  -6  -5   61.69    9.30
  -5  -6  -5   69.39    9.10
  -5  -6  -5   42.10    8.60
   5  -5   6   46.20    8.20
   5   6  -5   61.79   10.50
  -5  -5  -6   49.20    8.80
  -5  -5  -6   37.30    7.90
   6  -5   5   63.59    9.30
   5  -5   6   59.79    9.00
   6   5  -5   71.69    9.90
   5   5  -6   61.29   10.00
   6   5  -5   52.59    9.80
  -5   5   6   53.49   10.20
   6   5  -5   51.49    8.20
  -5   6   5   66.39   11.20
   5   5  -6   72.79   10.10
   5   5  -6   65.49    9.30
   5  -5   6   60.09    9.20
   5  -6   5   63.29    9.80
   5  -6   5   64.79    9.30
   5   6  -5   61.69    9.40
   5   6  -5   53.39    8.70
  -5  -5   6   60.99    9.20
   5  -6  -5   53.49    8.70
   5  -5  -6   57.59    9.50
  -5  -6   5   61.59    9.30
  -5   5  -6   61.49    7.60
   5  -6  -5   67.19    9.50
   5  -6  -5   63.89    6.80
   5   5   6   52.29    7.00
   5   5   6   42.60    8.20
   5   5   6   56.99    9.40
   5   5   6   54.09    4.20
  -5  -6   5   39.80    8.10
   5  -5  -6   57.89    9.90
  -5  -5   6   75.99    9.40
   5   6   5   63.79    8.70
   5   6   5   43.50    7.20
   5   6   5   58.89    9.30
   5   6   5   70.09    9.90
   5   6   5   66.19    4.80
   6  -5  -5   71.49    9.70
   6  -5  -5   75.19    7.00
   6  -5  -5   57.29    8.30
   6  -5  -5   59.19    9.20
  -5  -5   6   77.69   10.50
  -6  -5   5   51.19    8.60
  -6  -5   5   61.49    9.20
  -6   5  -5   62.99    7.00
  -5   5  -6   54.19    8.50
   5  -5  -6   56.79    7.30
  -5   6  -5   69.89    7.20
   6   5   5   61.19    9.00
   6   5   5   74.49    9.40
   6   5   5   59.49    8.90
   6   5   5   49.70    9.10
  -6  -6   0 1885.21   71.19
  -6  -6   0 1895.01   71.19
  -6   0  -6 2018.50   70.39
  -6   0  -6 1931.71   66.09
  -6   0   6 1974.90   70.99
  -6   6   0 1882.01   71.69
   0  -6  -6 2119.49   75.89
   0  -6  -6 2018.20   70.59
   0  -6  -6 1984.30   69.99
   0  -6   6 1909.71   71.59
   0  -6   6 1880.91   71.19
   0   6  -6 1932.21   71.99
   0   6  -6 1832.12   71.89
   0   6   6 1964.60   65.89
   0   6   6 1881.51   71.69
   6  -6   0 2024.00   75.79
   6  -6   0 1922.61   70.49
   6   0  -6 1957.70   69.89
   6   0  -6 1939.21   71.59
   6   0   6 1948.41   71.19
   6   0   6 1947.91   71.49
   6   6   0 1908.61   72.39
   6   6   0 1983.00   67.89
  -6  -6  -2   -3.70    4.40
  -6  -6  -2   -0.50    4.70
   6  -6   2    2.40    4.80
   6   6  -2   -1.50    3.90
  -6  -2  -6   -1.70    4.60
  -6  -2  -6   -3.80    4.30
  -6  -2  -6    3.90    0.90
   6  -2   6    0.20    3.40
   6  -2   6    3.50    4.50
   6   2  -6    0.90    4.60
   6   2  -6    5.60    5.10
  -6   2   6   -3.20    4.50
   6  -6   2   -0.70    4.50
  -6   6   2   12.30    7.70
  -2  -6  -6    0.70    4.60
  -2  -6  -6    1.60    4.80
  -2  -6  -6   -2.20    3.70
   6  -6   2   -4.30    4.30
   2   6  -6   -3.00    5.30
   2   6  -6   -1.00    4.70
   6   2  -6   -3.30    4.40
   2   6  -6   -1.40    4.80
  -2   6   6    1.50    2.90
  -2   6   6    2.20    5.80
   2  -6   6    7.40    4.80
   6   6  -2    1.10    3.90
   2  -6   6    0.90    4.30
   2  -6   6    1.80    4.80
   6  -2   6    0.40    4.00
   2  -6  -6   -0.40    3.50
   2  -6  -6    5.30    5.00
  -2  -6   6   -2.90    4.00
  -2   6  -6    1.20    5.10
  -2  -6   6    0.80    4.80
   2   6   6    3.70    4.90
   2   6   6    0.90    5.10
   2   6   6   -1.90    2.60
   6  -6  -2   -3.50    4.50
   6  -6  -2    1.30    4.70
  -2  -6   6    3.90    4.70
  -6  -6   2   -1.10    4.60
  -6   6  -2   -6.00    4.70
   6  -2  -6    2.50    4.40
   6  -2  -6   -3.00    4.90
   2   6   6   10.70    3.40
  -6  -2   6    3.40    4.50
  -6  -2   6   -0.40    3.50
  -6   2  -6    4.30    3.50
  -6   2  -6   21.60    4.90
  -2   6  -6    5.10    4.60
   6   2   6    2.00    4.00
   6   2   6   -0.20    4.50
   6   2   6    2.80    5.10
  -6  -6   2   -0.80    4.90
   2  -6  -6    1.80    4.00
   6   6   2    0.90    5.20
   6   6   2   -0.40    4.90
   6   6   2   -0.10    2.30
  -6  -6  -4 5073.79  177.68
  -6  -6  -4 5162.68  176.58
  -6  -6  -4 5148.68  177.78
   6   4  -6 5266.17  178.08
   6  -6   4 5071.79  177.58
   6  -6   4 5235.68  176.68
  -6  -4  -6 4975.60  177.38
  -6  -4  -6 5010.90  177.38
   4   6  -6 5311.57  178.98
   6   6  -4 5288.87  179.38
   6   6  -4 5363.66  177.28
  -6   4   6 5099.69  177.78
   6  -4   6 5272.97  177.58
   6   4  -6 5405.86  178.68
  -6   6   4 5103.89  178.78
  -4  -6  -6 5288.47  178.08
  -4  -6  -6 5072.39  177.48
   4  -6   6 5424.26  177.28
   6   4  -6 5070.99  176.88
   6  -4   6 5352.26  178.28
   6  -4   6 5083.09  177.38
   4   6  -6 5160.48  178.38
  -4   6   6 5286.27  178.88
   6   6  -4 5566.84  177.48
   4  -6   6 5024.10  176.68
   6  -6   4 5282.27  178.28
   4  -6   6 5454.95  178.28
   4  -6   6 5298.87  176.88
   4   6  -6 5174.38  177.28
  -4  -6   6 5142.49  177.78
  -4  -6   6 5181.18  177.38
   4  -6  -6 5329.97  174.18
  -4   6  -6 5328.87  178.08
   4   6   6 5305.67  173.98
   4   6   6 5129.79  177.48
   4   6   6 5370.96  178.28
   4   6   6 5009.90  171.58
   6  -6  -4 5416.66  177.58
   6  -6  -4 5446.85  171.28
   6  -6  -4 5001.00  175.78
   6  -6  -4 5251.17  178.58
   4  -6  -6 5241.18  178.18
  -6  -6   4 5279.07  176.08
  -6  -6   4 4970.20  177.28
   6  -4  -6 5260.77  177.78
   6  -4  -6 5341.17  174.18
   6  -4  -6 5241.98  175.78
   6  -4  -6 5093.69  178.48
  -4   6  -6 5144.39  174.38
  -4   6  -6 5311.27  179.38
  -6   6  -4 5235.88  171.38
  -6   6  -4 5155.48  177.48
  -6  -4   6 5122.39  177.68
  -6  -6   4 5167.08  177.78
   6   4   6 5272.07  176.88
   6   4   6 5363.26  175.58
   6   4   6 5314.17  178.18
   6   4   6 5162.48  177.38
   6   4   6 5056.49  177.98
  -6  -4   6 5234.68  176.98
  -6   4  -6 5217.28  174.08
   4  -6  -6 5143.89  177.98
   6   6   4 5186.38  177.38
   6   6   4 5302.27  176.98
   6   6   4 5208.18  177.78
   6   6   4 5305.77  177.28
   6   6   4 5336.87  169.48
   6   6   4 5103.89  169.38
  -6  -6  -6    2.10    5.60
  -6  -6  -6   -4.70    4.70
  -6  -6  -6   -1.60    5.60
   6  -6   6   -2.70    4.60
   6   6  -6    3.80    7.00
   6   6  -6    7.00    6.20
   6   6  -6    4.60    5.90
  -6   6   6   -3.30    7.50
   6  -6   6   -1.40    5.00
   6  -6   6    2.90    5.70
   6  -6   6    5.20    5.60
   6  -6  -6    9.80    6.50
   6  -6  -6    4.90    5.10
   6  -6  -6   -5.20    3.30
   6  -6  -6   -0.60    5.20
  -6  -6   6    3.40    6.70
  -6  -6   6   -3.80    5.40
  -6  -6   6  -10.10    4.30
  -6   6  -6   12.30    4.40
   6   6   6    7.00    5.30
   6   6   6    5.80    5.10
   6   6   6    0.60    5.10
   6   6   6    5.90    5.90
  -1   0  -7    5.30    2.70
  -1   0  -7    0.20    3.70
   0  -7  -1    6.30    3.50
   0  -7   1    2.10    3.20
   0   7  -1   -1.10    3.10
   0   7  -1    1.10    4.80
   0   7   1    1.50    3.10
   0   7   1    3.00    4.30
   1   0  -7   -1.60    4.30
   1   0  -7   -0.40    2.40
   1   0  -7    0.30    3.30
   7  -1   0    4.10    2.80
   7  -1   0    3.70    5.10
   7  -1   0    5.30    3.20
   7   1   0    5.00    3.20
   7   1   0    0.70    3.90
   7   1   0   -4.70    2.40
  -7   1   0   -1.60    2.60
  -7   1   0    4.20    3.70
  -1   0  -7    4.20    4.60
  -7  -1   0    4.80    2.90
  -7  -1   0   -1.10    3.30
  -3   0  -7   -3.80    4.10
  -7  -3   0   -0.50    2.50
   7   3   0    4.30    3.00
   7  -3   0    1.50    1.80
   7  -3   0   -0.50    3.70
   7   3   0    5.70    4.10
   0   7  -3   -2.60    5.20
   0   7   3   11.50    4.40
   3   0  -7    2.50    3.20
   3   0  -7   -8.40    3.80
   3   0   7    0.20    3.00
  -7  -3   0   -1.40    4.10
   0  -7  -3   -4.10    3.20
  -3   0  -7    1.10    3.30
   7  -5   0    0.70    4.80
   0  -7   5   -6.90    5.30
   0  -7   5    9.00    4.90
   5   0   7   -4.70    4.30
   0   7  -5    2.20    5.40
   0   7  -5   -1.70    5.10
   0   7   5   -6.10    2.90
   0   7   5    7.70    6.00
   5   0  -7   -4.30    4.50
   5   0  -7   -0.30    3.70
   5   0  -7   12.80    5.70
   5   0   7    8.10    5.00
  -5   0  -7    5.20    4.90
   0  -7  -5   -1.70    3.80
  -5   0   7   -2.00    4.30
   7  -5   0   -3.70    2.90
   7   5   0    1.50    5.30
   7   5   0    7.10    3.50
  -7  -5   0   -4.90    4.60
  -7  -5   0   -7.70    4.60
  -7  -5   0    3.90    4.90
  -7   5   0    6.70    6.10
   0  -7  -5   -2.50    3.80
   0  -7  -5   -3.60    4.30
  -5   0  -7   -1.30    2.90
   0  -7   5   -5.10    3.30
  -1   7   0   -2.10    2.80
  -1  -7   0   -0.80    3.40
  -7   0   1    1.50    3.60
   0   1  -7   -1.80    4.30
   0  -1  -7   -3.60    1.30
   7   0   1   -5.00    2.30
   7   0   1   -6.80    3.80
   7   0   1   -1.20    2.50
   0   1  -7   -1.10    2.80
  -1   7   0   -0.50    4.40
   1  -7   0    2.40    2.80
   1   7   0    6.40    4.90
   7   0  -1    2.30    3.20
   7   0  -1   -2.50    4.60
   7   0  -1    3.40    4.00
   0  -1  -7   -3.10    4.10
  -7   0  -1    4.00    2.90
  -7   0   1    1.70    3.30
  -7   0  -1    0.90    3.20
   0   1  -7    5.80    4.70
   0  -1  -7    2.70    4.10
  -1   7   2  179.58   10.70
  -2  -1  -7  211.58   11.40
  -2  -1  -7  178.38   12.90
  -1   7   2  196.08   12.40
   1   7  -2  168.38   13.40
  -1  -7  -2  177.68   11.50
   7  -2   1  192.38    9.30
   7  -2   1  169.88   11.00
  -7  -2  -1  185.98    9.00
   7   2  -1  187.88   10.80
   2   1  -7  179.68   10.60
   2   1  -7  165.18   12.60
  -7  -2  -1  191.28   12.00
   7   2  -1  161.78   13.30
  -7   2  -1  164.98   10.70
  -7  -2   1  180.98   10.70
  -2   1  -7  181.18   12.50
   2  -1  -7  188.08    8.50
  -1   7  -2  188.78   13.90
   7   2   1  185.38   13.60
   7   2   1  177.68    8.70
  -7   2  -1  188.78    9.20
  -1  -7   2  195.78   12.10
  -1   7  -2  197.18   10.90
   2   1   7  195.78   11.00
   7  -2  -1  174.18    9.00
   7  -2  -1  176.38   13.40
   7  -2  -1  194.78   11.80
   1   7   2  205.18   13.10
   2  -1  -7  165.08   11.80
  -7  -2   1  215.78   12.40
  -2   1  -7  181.88   10.60
   1  -7  -2  198.38   10.90
  -2   1  -7  188.48   11.70
   2  -1  -7  193.08   12.80
   7   4  -1   42.40    5.90
  -1   7   4   50.29    6.80
  -4  -1  -7   34.30    4.90
  -7  -4  -1   59.79    7.90
   1   7  -4   33.70    7.60
  -4  -1  -7   52.79    8.10
   4   1  -7   47.50    6.70
  -1  -7  -4   43.50    7.00
   7   4  -1   38.60    8.00
   1   7  -4   33.50    8.20
   4   1  -7   30.50    7.30
   7  -4  -1   57.59    7.60
   7   4   1   43.30    4.50
   7   4   1   30.70    7.50
  -7  -4   1   50.79    7.80
   1   7   4   35.70    6.30
  -1  -7   4   41.10    9.80
  -1   7  -4   35.10    7.40
   1  -7  -4   36.10    6.20
   1  -7  -4   43.10    6.80
   4   1   7   42.70    5.20
  -4   1  -7   33.90    6.90
   4  -1  -7   36.10    6.90
   4  -1  -7   41.70    5.40
  -7  -4   1   34.50    5.40
  -7   4  -1   42.00    2.50
   7  -4  -1   40.90    2.30
   7  -4  -1   43.20    9.00
  -4  -1   7   57.19   10.40
  -4   1  -7   50.39    6.40
  -1   7   6  259.97   17.70
   1  -7   6  233.58   15.40
   1   7  -6  264.67   18.10
   1   7  -6  227.08   16.70
   7   6  -1  237.28   17.70
   6  -1   7  272.47   16.30
   6  -1   7  228.78   15.90
   6  -1   7  272.17   17.10
   6   1  -7  266.27   16.90
   7   6  -1  272.97   14.20
  -7  -6  -1  275.07   16.40
   7  -6   1  241.08   16.10
  -1   7   6  264.57   12.80
   1  -7   6  249.78   16.70
  -1  -7  -6  259.17   16.00
  -1  -7  -6  255.37   14.70
   6   1  -7  230.58   14.90
   6   1  -7  261.37   16.10
   6   1  -7  284.47   17.60
  -1  -7  -6  267.77   16.40
  -1  -7  -6  229.98   16.50
  -6  -1  -7  219.08   15.40
   7  -6   1  243.38   15.70
   1  -7   6  225.28   15.60
  -6   1   7  245.78   16.30
  -7  -6  -1  231.88   16.10
  -6  -1  -7  249.28   16.10
  -7  -6  -1  228.48   16.00
   7  -6   1  214.38   15.40
  -6  -1  -7  248.88   11.30
  -7   6   1  255.57   18.10
  -7   6  -1  226.88   17.00
  -7  -6   1  263.97   16.20
   6   1   7  245.68   16.90
   1   7   6  259.67   13.10
  -7  -6   1  278.17   16.10
  -6  -1   7  238.28   16.20
  -6  -1   7  223.08   15.90
  -6   1  -7  256.67   15.80
  -7  -6   1  248.18   16.90
   6   1   7  230.98   15.40
   7  -6  -1  237.58   15.80
   6   1   7  267.27   16.60
   7   6   1  225.18   17.00
   7   6   1  260.67   16.20
   7   6   1  254.87   12.30
  -1  -7   6  256.67   16.30
  -1  -7   6  224.48   15.70
  -1  -7   6  253.87   16.20
  -1   7  -6  235.48   17.50
  -1   7  -6  266.77   17.00
   6  -1  -7  249.38   16.20
   6  -1  -7  241.68   14.50
   1  -7  -6  264.47   17.00
   1  -7  -6  258.97   15.30
   6  -1  -7  247.88   16.30
   7  -6  -1  257.17   16.30
  -1  -7   6  258.97   15.90
   7  -6  -1  242.28   16.40
   1   7   6  255.17   17.10
   1  -7  -6  237.88   15.60
  -6   1  -7  258.67   13.20
   6  -1  -7  255.17   15.70
   2  -7   1  193.48   10.00
   7   1  -2  187.58   13.70
   7  -1   2  196.48   13.90
  -7  -1  -2  197.78    8.80
  -2   7   1  174.58    9.60
   1   2  -7  195.88   11.30
  -2   7   1  203.18   13.30
  -1  -2  -7  181.28   12.90
  -7  -1  -2  178.78   11.50
   2   7  -1  221.08   14.50
  -1  -2  -7  200.48   11.70
   7   1  -2  200.98   11.80
  -2  -7  -1  180.38   12.00
   1   2  -7  196.58   12.70
   7  -1   2  185.68   10.30
   1  -2  -7  190.08   12.70
   2   7   1  189.08   13.10
  -2   7  -1  179.38    9.70
   1   2   7  201.38   11.50
   2  -7  -1  180.78    9.70
  -7   1  -2  180.28   10.20
  -1   2  -7  203.08   11.60
  -1   2  -7  205.48   13.20
   7  -1  -2  191.98   12.10
  -7  -1   2  169.98   11.20
  -2   7  -1  194.18   14.00
   1  -2  -7  211.28   13.20
  -7  -1   2  181.68   11.80
   7  -1  -2  177.28   13.40
   7  -1  -2  203.78   10.40
  -2  -7   1  175.28   11.90
  -1   2  -7  164.08   12.50
   7   1   2  168.28   12.50
   7   1   2  201.38    8.80
  -7   1  -2  198.88   10.50
  -3  -2  -7  323.97   17.40
  -2   7   3  310.87   14.80
  -2  -7  -3  279.57   16.40
   3   2  -7  308.97   16.10
  -7  -3  -2  293.77   16.70
   7  -3   2  315.97   12.90
   7   3  -2  323.47   18.80
   7   3  -2  327.47   16.00
   2   7  -3  305.67   17.60
  -3  -2  -7  309.47   14.30
  -2   7   3  329.37   16.40
   3   2  -7  318.57   17.60
   2   7  -3  320.37   19.00
   3   2   7  296.97   14.20
   2   7   3  319.07   15.70
   3  -2  -7  323.77   17.00
   7  -3  -2  290.97   16.60
   7  -3  -2  306.87   12.70
  -7  -3   2  315.07   18.30
  -7   3  -2  304.47   12.80
   2   7   3  337.67   16.90
   7   3   2  302.27   11.10
  -2  -7   3  302.67   16.50
  -2   7  -3  316.07   14.80
  -2   7  -3  288.67   18.40
   3  -2  -7  302.87   12.70
   3  -2  -7  290.27   17.00
   2  -7  -3  295.77   14.60
  -3   2  -7  293.67   16.80
  -3   2  -7  319.77   16.20
   7   3   2  308.87   18.00
  -7  -3   2  301.87   16.70
   2  -7  -3  305.07   17.50
  -2  -7  -5  217.98   14.90
   2  -7   5  204.18   14.60
   2  -7   5  211.28   14.70
   2  -7   5  220.78   14.90
   2   7  -5  210.88   16.20
   2   7  -5  227.08   15.70
  -5   2   7  241.68   14.40
   7  -5   2  165.78   13.20
   7   5  -2  220.18   15.60
   7   5  -2  211.68   14.10
   7   5  -2  216.38   13.20
   5  -2   7  221.08   15.30
  -2   7   5  222.08   12.40
  -2   7   5  232.98   16.20
  -7  -5  -2  199.08   14.30
   5   2  -7  227.08   15.60
  -5  -2  -7  239.38   15.20
  -2  -7  -5  195.48   14.00
   7  -5   2  207.68   14.90
   5   2  -7  223.08   14.30
   7  -5   2  235.88   14.70
  -5  -2  -7  218.18   15.00
   5   2  -7  214.18   13.90
  -7  -5  -2  226.78   15.00
  -7  -5  -2  195.98   13.80
  -7   5   2  240.98   16.70
   5  -2   7  171.88   13.40
  -2  -7   5  231.68   16.10
   2  -7  -5  232.18   12.90
   5  -2  -7  212.48   12.30
   7   5   2  215.48   14.80
  -5   2  -7  194.98   12.10
   7  -5  -2  228.08   14.70
  -2  -7   5  194.78   14.70
   5  -2  -7  193.78   14.30
  -2   7  -5  198.38   15.80
  -2   7  -5  212.88   14.80
   7   5   2  176.88   14.70
   7   5   2  199.98   14.40
   5   2   7  223.18   14.80
  -2  -7   5  211.08   14.40
  -5  -2   7  202.38   15.10
   2   7   5  217.78   15.00
   5  -2  -7  230.68   15.40
   5  -2  -7  229.98   14.00
   2  -7  -5  184.78   14.60
  -7  -5   2  225.58   15.20
  -5   2  -7  224.18   13.90
   5   2   7  204.58   15.10
  -7   5  -2  213.58    7.60
  -7   5  -2  220.18   15.80
   2  -7  -5  225.58   14.30
  -7  -5   2  217.48   14.40
  -7  -5   2  219.68   14.90
   2   7   5  204.08   12.60
   7  -5  -2  205.28   13.90
  -2  -7   5  220.08   14.60
   5   2   7  219.88   15.00
  -5  -2   7  206.88   14.60
   7   5   2  234.68    9.40
   0   3  -7   -1.90    3.80
   0  -3  -7   -3.80    4.10
   7   0  -3   -0.90    4.70
   7   0  -3    0.80    4.00
   7   0   3   -0.40    4.70
   0  -3  -7    2.20    4.50
   3   7   0    2.50    3.90
   7   0  -3    1.60    3.90
  -3   7   0    3.50    4.90
  -3  -7   0    4.30    4.40
   3  -7   0    1.30    2.20
   0   3  -7   -3.60    2.90
  -3   7   0    3.80    2.40
  -7   0  -3    2.20    3.60
  -7   0  -3   -2.30    2.00
   7   2  -3  266.47   17.40
   7   2  -3  304.07   16.20
  -3   7   2  288.07   13.30
  -2  -3  -7  296.47   17.40
  -7  -2  -3  297.57   16.40
   3   7  -2  291.97   18.20
  -2  -3  -7  316.37   15.10
  -3  -7  -2  301.87   16.90
  -3   7   2  317.67   17.00
   2   3  -7  327.87   16.70
   3   7  -2  304.27   16.90
   2   3  -7  298.87   17.20
   7  -2   3  275.07   13.90
   7   2   3  308.67   17.70
   7  -2  -3  293.17   17.30
   3  -7  -2  307.67   13.30
   2   3   7  331.07   15.00
   3   7   2  333.17   17.60
   3   7   2  342.87   15.40
   7  -2  -3  309.77   14.00
  -2   3  -7  310.67   17.10
   7  -2  -3  320.37   16.90
  -7   2  -3  293.67   14.50
  -2   3  -7  284.57   16.20
  -2   3  -7  307.47   17.00
  -3   7  -2  307.17   13.30
   2  -3  -7  293.57   17.10
  -3   7  -2  292.27   18.20
  -3  -7   2  313.07   16.90
   2  -3  -7  331.07   17.10
   3  -7  -2  282.97   16.90
  -7  -2   3  311.47   16.50
  -7   2  -3  307.67   14.10
   4   3  -7   19.90    6.20
   7  -4   3   35.70    6.90
   3  -7   4   16.30    6.00
  -4  -3  -7   16.10    6.30
   7   4  -3   27.00    6.50
   4   3  -7   28.10    6.80
   3   7  -4   40.50    8.40
   3   7  -4   23.70    6.20
   3   7  -4   22.80    5.80
   3  -7   4   26.60    6.60
  -7   4   3   40.20    9.10
  -4  -3  -7   31.20    7.30
   7  -4   3   35.60    7.30
  -7  -4  -3   36.60    7.20
  -7  -4  -3   25.60    6.50
  -3   7   4   36.70    6.20
  -3   7   4   33.90    8.60
  -3   7   4   31.40    5.10
  -3  -7  -4   25.50    6.60
  -3  -7  -4   30.00    6.80
   4   3  -7   23.30    6.20
  -7  -4  -3   27.80    6.80
   4  -3   7   30.20    6.80
   7  -4   3   36.50    7.60
   7   4  -3   30.30    6.20
  -4  -3  -7   40.20    4.60
   7   4  -3   28.70    7.90
  -4  -3   7   42.80    7.50
  -7  -4   3   36.20    7.00
  -3  -7   4   16.80    6.30
   3   7   4   34.90    5.50
   4  -3  -7   27.80    6.80
   4  -3  -7   37.90    7.00
   4  -3  -7   28.00    7.20
  -4  -3   7   33.40    7.50
  -3   7  -4   27.70    4.80
  -4  -3   7   39.30    7.20
  -4   3  -7   28.50    5.70
  -7  -4   3   21.90    6.60
  -7  -4   3   39.00    7.60
   7   4   3   26.60    6.50
   3   7   4   25.50    6.50
   4   3   7   34.80    8.90
   4   3   7   35.90    7.90
   3  -7  -4   21.10    6.50
   3  -7  -4   29.50    4.90
   3  -7  -4   28.50    7.00
  -7   4  -3   32.30    4.20
   7  -4  -3   28.30    3.90
   7  -4  -3   27.20    3.70
  -3  -7   4   18.70    6.30
   7  -4  -3   26.50    6.10
   4   3   7   29.70    4.30
   7   4   3   16.30    6.40
   7  -4  -3   32.00    6.80
  -3  -7   4   33.10    6.90
  -4   3  -7   27.10    6.00
   7   4   3   22.20    6.60
  -3   7  -4   31.20    7.90
   3   7  -6   87.89   11.20
  -6  -3  -7   96.99   11.80
  -6   3   7   92.09   12.10
  -3  -7  -6   91.59   11.10
  -6   3   7   56.79    9.10
  -7  -6  -3   72.99   10.70
  -7  -6  -3   86.69   10.60
  -3  -7  -6   76.29   10.70
  -3  -7  -6  113.59   12.30
   6  -3   7   66.39    9.90
  -6  -3  -7   71.69   10.40
   3  -7   6  103.49   11.40
   3  -7   6  101.79   11.60
   3  -7   6   83.59   10.80
   3  -7   6   97.29   11.00
   7  -6   3   79.99   10.80
   7  -6   3   65.99   10.40
   7  -6   3   79.39   10.40
   7   6  -3  107.69   13.50
  -7  -6  -3   79.99   10.90
  -3   7   6  107.99    8.50
   6  -3   7   72.49   10.40
   3  -7   6   58.59    9.80
   6   3  -7  102.29   11.60
  -7   6   3   99.19   13.70
  -3   7   6  102.29   13.20
   6   3  -7  105.09   12.20
   3   7  -6   87.09   11.50
   7   6  -3  107.19   11.40
   7   6  -3   80.29    9.80
   6  -3   7   85.49   11.20
   3   7  -6   92.29   12.00
   6   3  -7   83.49   10.70
   7   6   3   91.59    4.80
  -7  -6   3   69.89   10.50
   6  -3  -7   96.39   12.00
   3  -7  -6   88.19   10.70
  -7  -6   3   97.49   11.30
   6  -3  -7   87.69   10.40
  -7   6  -3   95.09   12.30
   7   6   3   83.09   10.80
   3  -7  -6   62.99   10.10
   7  -6  -3   82.59    4.50
   3   7   6   89.59    8.50
   6  -3  -7   99.79   11.80
  -3  -7   6  106.79   12.20
  -3  -7   6   83.29   11.20
  -6  -3   7   86.49   11.10
  -3   7  -6   70.89   10.70
  -6   3  -7   82.49    9.20
   7  -6  -3   84.99   10.70
   3   7   6  100.49   11.70
   7   6   3   92.09   11.40
   7   6   3   87.49   11.20
  -6  -3   7  103.29   12.00
  -6  -3   7   95.99   11.30
   6   3   7   72.89    9.50
   6   3   7   92.79    9.80
   3  -7  -6   91.49    9.10
   6   3   7   83.29   11.00
  -7  -6   3   80.99   10.70
   6  -3  -7   98.29   10.10
  -6   3  -7   85.79    9.30
   6   3   7   65.09   10.00
   3   7   6   94.29   11.90
   7  -6  -3   93.29   11.20
  -3  -7   6   94.29   11.20
  -3   7  -6   76.39   11.20
   3   7   6   86.49    8.70
   6   3   7  105.09   12.70
   7  -6  -3   80.99   10.40
  -7  -1  -4   38.90    6.70
  -7  -1  -4   43.70    2.60
   7   1  -4   32.20    7.30
  -4   7   1   43.40    3.70
   7   1  -4   32.60    6.70
   1   4  -7   37.80    7.80
  -7  -1  -4   43.00    2.60
   4   7  -1   42.40    7.00
  -4  -7  -1   56.89    7.70
  -1  -4  -7   42.00    6.30
   1   4  -7   46.20    7.60
  -1  -4  -7   40.10    7.50
   4   7  -1   34.80    8.10
  -4  -7   1   39.70    7.30
  -7   1  -4   40.50    5.90
   7   1   4   37.30    7.50
  -7   1  -4   39.60    4.90
   7  -1  -4   39.80    7.30
  -4   7  -1   37.60    3.60
  -1   4  -7   43.20    7.30
   4   7   1   56.59    8.80
   1  -4  -7   31.60    6.80
   7  -1  -4   43.70    7.70
   4  -7  -1   41.40    3.60
   1  -4  -7   49.50    7.70
  -4   7  -1   45.80    8.60
  -1  -4   7   29.10    8.20
  -1   4  -7   28.50    6.20
   4   7  -3   33.90    8.50
   7  -3   4   35.30    5.10
   7  -3   4   32.80    7.40
   7   3  -4   33.90    8.00
  -4  -7  -3   38.50    7.40
  -4   7   3   16.30    8.30
  -4   7   3   32.20    4.60
  -3  -4  -7   31.30    6.50
  -3  -4  -7   27.90    4.80
   7   3  -4   23.20    6.20
  -4  -7  -3   34.80    7.10
   3   4  -7   36.00    6.90
   7  -3   4   38.20    7.20
   7   3  -4   27.60    6.80
   4   7  -3   37.20    7.10
  -3   4   7   26.70    7.40
   4  -7   3   27.00    6.80
   4  -7   3   39.50    7.60
  -7   3   4   44.50   11.20
   3  -4   7   26.30    6.50
   3   4  -7   23.70    6.60
   3   4  -7   38.30    7.20
  -7  -3  -4   23.60    6.50
   4   7  -3   27.70    6.70
  -3  -4  -7   43.90    7.90
  -7  -3  -4   34.30    7.20
   7   3   4   19.10    6.20
   7   3   4   23.10    6.70
  -7   3  -4   27.30    4.90
   3   4   7   28.70    4.20
   7   3   4   25.90    6.60
   4  -7  -3   33.90    7.10
   3  -4  -7   34.20    7.40
   3  -4  -7   33.90    6.50
   3  -4  -7   25.70    7.00
  -4  -7   3   38.40    7.30
  -3   4  -7   39.10    7.50
   3   4   7   27.50    4.70
  -7  -3   4   31.20    6.60
   7  -3  -4   32.60    4.80
   7  -3  -4   36.20    6.90
   7  -3  -4   24.00    6.00
  -3   4  -7   22.10    6.10
  -4  -7   3   29.20    7.30
   4   7   3   17.50    6.70
   4   7   3   36.50    5.20
  -3  -4   7   35.70    7.40
   4   7   3   24.80    6.50
   4  -7  -3   33.10    4.30
   4  -7  -3   39.40    7.30
  -3   4  -7   32.00    6.40
  -4   7  -3   32.70    4.30
   3   4   7   24.70    7.00
  -4   7  -3   26.30    7.80
  -3  -4   7   24.40    7.00
  -3  -4   7   21.70    6.40
   5   4  -7   32.10    8.10
  -7   5   4   46.40   10.50
  -7  -5  -4   45.30    8.30
   4   7  -5   34.20    8.10
  -4  -7  -5   28.80    8.20
   4   7  -5   35.10    7.20
   4  -7   5   32.40    7.10
   7  -5   4   37.60    7.60
   7  -5   4   37.40    8.00
  -5  -4  -7   37.40    8.20
  -5   4   7   56.49   10.10
   4   7  -5   41.10    8.10
   7   5  -4   34.30    7.40
   5  -4   7   29.50    7.20
   5  -4   7   31.90    7.40
   5  -4   7   42.80    8.10
   5   4  -7   44.60    8.40
   4  -7   5   39.40    7.40
  -5   4   7   40.50    7.70
  -5  -4  -7   26.10    7.40
  -7  -5  -4   28.00    6.50
  -4  -7  -5   28.20    6.70
   5   4  -7   42.30    8.40
   4  -7   5   32.10    7.60
  -4   7   5   30.40    6.10
  -4   7   5   26.80    9.20
  -7  -5  -4   34.00    7.60
   4  -7   5   50.89    8.60
   7  -5   4   32.70    7.60
   7   5  -4   39.90    7.60
   7   5  -4   31.50    9.10
  -7  -5   4   48.40    8.80
   7   5   4   30.90    7.50
   7   5   4   32.60    7.40
   4   7   5   39.10    7.10
  -4  -7   5   28.30    7.40
  -4   7  -5   37.80    5.80
   5  -4  -7   42.80    6.80
  -5   4  -7   37.00    6.50
   5   4   7   41.20    6.30
  -5  -4   7   41.90    8.00
   4   7   5   38.50    8.10
   4   7   5   34.60    8.20
   4   7   5   36.00    5.00
   5  -4  -7   35.70    7.80
  -5   4  -7   37.10    7.40
  -4   7  -5   35.60    8.00
   4  -7  -5   29.60    5.20
   4  -7  -5   21.10    7.30
  -7  -5   4   27.10    7.30
  -4   7  -5   36.20    9.10
  -5  -4   7   43.70    8.30
  -5  -4   7   37.70    8.00
  -7  -5   4   33.50    7.80
  -4  -7   5   42.10    7.90
  -7   5  -4   30.40    4.60
   5  -4  -7   38.40    7.90
   5   4   7   43.10    8.40
   5   4   7   37.40    7.50
   5   4   7   48.80    9.00
   5   4   7   37.80    5.10
   7  -5  -4   38.50    7.40
   7   5   4   48.70    8.70
   4  -7  -5   34.40    8.00
   7  -5  -4   38.10    7.50
   7  -5  -4   36.30    7.30
   7  -5  -4   36.20    4.50
   7  -5  -4   36.50    4.50
  -7   0  -5    3.80    5.10
   7   0   5    2.40    4.30
   7   0   5    9.80    5.50
   7   0   5   -1.70    4.30
   7   0  -5    2.00    4.80
   7   0  -5    6.80    5.10
   0   5  -7    0.20    5.10
  -7   0   5    2.20    4.10
  -5  -7   0   -2.80    4.40
  -5  -7   0   -3.30    4.10
   0   5   7   -2.50    5.00
   0   5  -7    4.80    5.50
   5   7   0    2.10    3.80
   7   0  -5    4.10    5.30
  -7   0  -5    6.70    2.50
   0  -5   7   -0.20    3.50
  -7   0  -5    0.30    3.90
   5  -7   0    1.00    5.10
   5  -7   0    4.50    5.00
   0  -5  -7    1.80    4.60
   0  -5  -7   -3.40    4.00
   0  -5  -7   -1.30    3.70
   5   7   0   -4.00    3.90
   0  -5   7   -1.40    4.10
  -7   0  -5    5.70    2.50
   2   5  -7  223.08   15.80
   7   2  -5  242.68   15.70
   2   5  -7  246.08   16.40
  -2   5   7  211.38   15.40
   5   7  -2  210.98   13.60
  -2  -5  -7  202.78   14.60
   5  -7   2  222.78   14.10
  -5  -7  -2  211.28   15.20
  -5  -7  -2  220.98   14.30
   5  -7   2  236.98   15.40
   7  -2   5  206.08   14.40
   7   2  -5  196.18   14.20
   7   2  -5  242.78   15.30
   5   7  -2  194.38   16.00
  -2   5   7  221.48    8.80
   2   5  -7  205.78   14.30
   2  -5   7  212.38   14.70
   2  -5   7  220.08   14.70
  -7  -2  -5  199.68   14.70
  -7  -2  -5  219.28   14.40
  -5   7   2  211.08   16.70
  -2  -5  -7  225.88   14.80
   7  -2   5  209.88   14.50
   5  -7   2  193.58   14.50
  -7   2   5  192.78   14.30
   7  -2   5  225.98   14.40
  -2  -5  -7  208.78   12.50
   5  -7  -2  189.88   13.80
   2   5   7  208.88   12.60
   5  -7  -2  222.78   16.00
   2  -5  -7  222.88   14.20
   2   5   7  205.68   15.00
  -2   5  -7  211.98   14.90
  -2   5  -7  227.28   15.50
   2  -5  -7  234.08   14.10
  -5   7  -2  217.28    8.80
   5  -7  -2  229.58   14.70
   5  -7  -2  230.48   15.00
  -5  -7   2  201.28   14.60
  -5   7  -2  210.88    8.80
   7  -2  -5  217.98   14.50
   7  -2  -5  203.58   14.20
   2  -5  -7  220.48   15.30
   5   7   2  215.18   15.20
   5   7   2  218.28   15.30
   5   7   2  223.88   11.70
   5   7   2  203.58   11.30
   7  -2  -5  204.38   14.60
  -7  -2   5  211.48   14.90
  -7   2  -5  221.58   12.70
   7   2   5  195.08   14.30
   7   2   5  226.98   15.40
  -2  -5   7  230.48   15.30
   2   5   7  230.68   10.00
  -2  -5   7  194.38   14.40
   5  -7  -2  215.48    8.60
   7   2   5  212.28   14.70
   7   2   5  215.58   15.10
  -2  -5   7  190.18   14.50
  -5  -7   2  208.98   14.70
  -4  -5  -7   42.50    5.20
  -4  -5  -7   40.70    8.40
   5   7  -4   28.60    7.30
  -7   4   5   32.10    9.80
  -5  -7  -4   31.60    7.40
   7  -4   5   32.10    6.80
   7  -4   5   41.80    7.90
  -7  -4  -5   35.30    7.90
   7  -4   5   46.70    8.80
   5   7  -4   41.60    9.60
  -5   7   4   31.50    9.90
  -4  -5  -7   40.60    8.40
   5  -7   4   38.10    8.00
   4  -5   7   31.60    7.10
   4  -5   7   36.60    7.80
   4   5  -7   31.80    8.20
   4   5  -7   32.80    7.70
   4   5  -7   42.20    8.10
   7   4  -5   42.50    8.00
   4  -5   7   38.20    8.00
   7   4  -5   27.60    8.10
   7   4  -5   36.60    7.80
  -7  -4  -5   36.10    7.80
   5   7  -4   43.60    8.10
  -4   5   7   47.60    9.70
  -7  -4  -5   41.60    8.40
   5  -7   4   44.30    8.70
   5  -7   4   36.30    8.30
  -5  -7  -4   34.30    7.80
   4  -5   7   32.70    7.80
  -5  -7  -4   42.40    7.40
   7  -4   5   34.60    7.70
   4  -5  -7   42.90    7.40
   5  -7  -4   39.50    8.30
   4  -5  -7   29.40    7.80
   5   7   4   38.00    4.70
   7   4   5   24.50    6.60
   7   4   5   31.90    7.50
   4   5   7   35.20    5.60
   7   4   5   34.40    7.80
   4  -5  -7   32.10    7.70
   4   5   7   35.70    4.90
   5  -7  -4   36.30    7.90
   5  -7  -4   48.90    5.40
   5  -7  -4   40.80    7.70
   5   7   4   27.70    7.30
   7  -4  -5   48.20    8.30
   7  -4  -5   41.10    8.60
   4   5   7   45.30    8.20
  -4  -5   7   34.60    7.80
  -4  -5   7   42.80    8.30
  -4  -5   7   41.20    8.10
  -4   5  -7   41.80    6.90
  -4   5  -7   29.40    8.00
  -4   5  -7   29.70    7.40
  -5   7  -4   42.40    5.20
  -4  -5   7   39.50    7.50
   5   7   4   29.40    7.00
   5   7   4   38.30    8.30
  -7  -4   5   31.10    7.20
  -7  -4   5   35.00    7.80
  -7   4  -5   64.59    6.80
   4   5   7   40.80    8.70
  -5  -7   4   36.10    8.00
  -5  -7   4   38.20    7.80
  -5  -7   4   41.40    8.30
   7  -4  -5   36.30    5.60
   7  -4  -5   43.10    7.70
   6  -5   7   10.00    6.00
   6   5  -7    1.10    6.30
   6   5  -7   15.30    6.90
   6   5  -7    0.00    5.70
   5   7  -6   -1.10    5.70
   6  -5   7    4.20    5.50
   5   7  -6    7.40    6.30
  -7  -6  -5    6.40    5.60
   7  -6   5   16.00    6.60
   7  -6   5   17.40    6.90
   7  -6   5    5.10    5.50
   7   6  -5   12.20    6.40
  -6   5   7   11.20    5.90
  -6   5   7   11.50    8.40
  -5  -7  -6    1.70    5.80
  -7  -6  -5    1.60    5.80
   5  -7   6    5.10    5.20
   5  -7   6    5.00    5.10
  -5  -7  -6   12.20    6.40
  -5   7   6    9.20    8.40
   7  -6   5   -0.80    5.70
   7   6  -5    8.00    7.60
   7   6  -5    7.30    6.10
   5  -7   6   -3.00    4.80
   6  -5   7   12.10    6.20
   6  -5   7    6.70    5.70
   5  -7   6    3.20    5.80
  -6  -5  -7    2.90    6.20
   5   7  -6   18.00    8.40
  -7  -6  -5    4.10    5.60
  -6  -5  -7    7.70    6.10
   5  -7   6   21.50    7.30
  -7   6   5   24.90   10.00
   7   6   5    7.90    7.00
  -5   7  -6    2.00    5.70
  -6   5  -7    1.90    4.70
  -5   7  -6   14.10    5.10
  -5   7  -6    5.50    7.40
   7  -6  -5    0.00    5.70
  -7  -6   5    5.80    6.40
  -7  -6   5   16.70    6.70
   7  -6  -5    2.10    3.20
   7   6   5   17.20    6.90
  -6  -5   7   17.80    7.40
  -6  -5   7   12.90    6.30
  -6  -5   7   -3.60    5.20
  -6   5  -7    3.60    4.00
   5   7   6    7.60    5.30
  -7  -6   5   18.30    6.40
   5   7   6    5.40    5.70
   5   7   6    6.20    6.30
   6  -5  -7   10.90    6.30
   6  -5  -7    1.60    4.70
   6   5   7   12.50    5.80
   6   5   7    6.90    6.10
   6   5   7    8.10    5.00
   7  -6  -5    6.10    5.60
  -5  -7   6    1.90    6.80
   6  -5  -7   11.90    6.30
   6   5   7    8.90    6.70
   7   6   5    9.40    6.00
   7   6   5    1.50    5.30
   7  -6  -5    0.40    5.50
  -5  -7   6   15.50    6.70
   5  -7  -6    4.80    4.80
   6  -5  -7    4.10    6.20
   5  -7  -6    6.40    4.00
   5  -7  -6    6.20    6.00
  -5  -7   6   11.70    5.70
   5   7   6   -0.10    4.60
   5  -7  -6   14.50    6.20
  -6   7   1  264.07   18.60
  -1  -6  -7  221.58   15.60
  -7   1   6  248.28   16.20
   1  -6   7  293.37   17.60
  -6  -7  -1  239.38   16.30
   1  -6   7  238.78   15.90
   1   6  -7  259.57   17.20
  -1  -6  -7  266.47   16.20
   6  -7   1  253.87   16.90
   6  -7   1  236.48   16.00
   6   7  -1  213.18   16.10
   6   7  -1  253.57   14.20
  -6  -7  -1  248.18   16.40
  -1  -6  -7  247.18   16.00
  -1  -6  -7  257.47   15.00
   1  -6   7  264.17   15.70
   1   6  -7  240.08   17.10
  -1   6   7  246.58   17.20
   7  -1   6  239.48   16.00
   7  -1   6  233.18   16.10
   7  -1   6  276.17   17.00
   7   1  -6  244.68   16.40
   7   1  -6  237.18   15.90
   7   1  -6  228.18   16.10
  -7  -1  -6  262.77   16.10
   6  -7   1  249.88   16.90
  -1   6   7  234.48   10.90
  -7  -1  -6  251.67   16.30
   6  -7  -1  260.97   16.10
   7   1   6  245.38   15.80
   6  -7  -1  261.57   16.90
  -6   7  -1  242.68   17.20
   7   1   6  249.48   17.00
   7  -1  -6  241.28   16.00
   1  -6  -7  234.68   16.30
   1  -6  -7  262.37   15.70
   1  -6  -7  237.48   15.50
   7  -1  -6  222.18   15.30
   7  -1  -6  253.67   15.90
   1   6   7  256.07   10.90
   7   1   6  237.58   15.90
   6   7   1  257.27   18.00
  -6  -7   1  248.78   15.90
  -1  -6   7  237.78   15.80
  -1  -6   7  214.28   16.10
  -1  -6   7  226.38   15.90
  -1   6  -7  233.88   16.70
  -1   6  -7  235.48   16.10
  -7   1  -6  263.57   14.90
  -7   1  -6  252.37   12.40
   1   6   7  270.27   16.30
   1   6   7  247.68   17.10
   6  -7  -1  259.77   17.50
  -6  -7   1  281.97   17.40
   6   7   1  256.67   13.10
  -7  -1   6  230.38   15.60
  -7  -1   6  245.48   16.50
   6   7   1  266.27   16.30
   7  -3   6   82.19   10.70
   6  -7   3  107.79   12.40
   6  -7   3   77.99   10.70
   6  -7   3  114.79   11.70
   6   7  -3   84.59   12.30
   7   3  -6   77.29   10.90
   7   3  -6   68.99   10.30
   6   7  -3   90.89   10.80
   6   7  -3   96.69   10.60
  -6  -7  -3   97.79   11.70
  -6  -7  -3   88.99   10.10
  -6  -7  -3   95.49   11.50
  -3   6   7   73.79   11.60
  -6   7   3  100.79   13.80
  -3  -6  -7   98.99   11.80
  -3  -6  -7   86.39   11.30
   3  -6   7   85.19   10.50
   3  -6   7   92.29   11.30
   3  -6   7   84.89   10.20
   3  -6   7  103.99   11.70
   3   6  -7   90.69   11.90
   7   3  -6   82.49   11.10
  -7  -3  -6   69.79   10.20
  -3   6   7   92.29    6.90
  -7  -3  -6   96.49   11.40
  -3  -6  -7  104.39    8.20
   7  -3   6   87.39   11.20
   7  -3   6   88.49   11.20
   3   6  -7   61.69    9.70
   3   6  -7   90.49   12.20
  -7   3   6  132.59   14.30
  -7  -3  -6   78.79   10.80
  -7   3   6   97.69   11.10
   3   6   7   97.39    7.40
   7   3   6  116.89   12.30
   3   6   7   98.19   11.30
   7   3   6   92.89   11.10
  -7  -3   6   84.59   10.90
  -7  -3   6   87.49   11.00
  -7   3  -6   87.89    9.10
  -7   3  -6   90.29    9.30
   3   6   7   87.09   12.00
   3   6   7   81.89    7.80
   6   7   3   63.29   10.10
   6   7   3   77.19   10.80
   6   7   3   86.39    6.40
  -6  -7   3   83.79   11.30
  -6  -7   3   70.29   10.10
  -6  -7   3   81.69   10.10
  -6  -7   3   87.39   10.80
  -6   7  -3   91.29   11.80
   7  -3  -6   95.59    9.50
   7  -3  -6   94.89   11.40
   7  -3  -6   93.39   12.20
   7   3   6   90.99   11.50
  -3  -6   7   97.69   11.70
  -3  -6   7   75.29   10.80
  -3  -6   7   82.29   10.90
  -3   6  -7   69.79    8.80
  -3   6  -7  100.69   12.50
  -3   6  -7   77.69   10.80
   7   3   6   81.79   10.30
   7  -3  -6  101.79   11.70
   3  -6  -7   90.19   11.50
   3  -6  -7   89.19    9.60
   3  -6  -7   94.99   11.50
   6  -7  -3   99.19   11.30
   6  -7  -3   99.29    5.00
   6  -7  -3  103.19   12.00
   6  -7  -3   99.99   10.90
   6  -7  -3   62.79   10.10
  -7  -5  -6   -0.10    5.90
  -7  -5  -6    6.60    6.30
  -7  -5  -6   10.70    6.60
  -7   5   6   22.90    9.60
   7  -5   6    5.90    5.90
   7  -5   6   12.70    6.50
   7  -5   6    5.00    5.60
   7  -5   6    2.10    5.10
   7   5  -6   19.40    8.30
   7   5  -6    4.70    6.40
   7   5  -6    6.50    6.30
  -6  -7  -5   10.40    6.60
  -5  -6  -7   -1.40    5.90
  -5  -6  -7   13.80    5.70
  -7   5   6    0.10    5.00
   6  -7   5   15.60    5.70
  -6  -7  -5    4.40    6.10
  -6  -7  -5    5.00    5.20
   5  -6   7   10.70    6.10
   5  -6   7   15.30    6.40
   5  -6   7   11.10    6.20
   5  -6   7    1.60    5.40
   5   6  -7    8.20    7.30
   5   6  -7    5.10    6.30
   5   6  -7    4.30    6.00
   6  -7   5    6.00    5.90
  -5   6   7    2.40    7.70
   6   7  -5   15.30    7.00
   6   7  -5   12.70    6.30
   6  -7   5    5.50    5.50
   6   7  -5   24.50    7.90
  -6   7   5    1.40    8.20
  -5   6   7    7.10    5.10
   6  -7   5   12.70    6.50
   6  -7   5    2.60    5.70
   6  -7  -5    9.20    6.00
   5   6   7    7.00    5.10
   6  -7  -5    4.70    5.30
   6  -7  -5    6.50    3.60
   5   6   7    9.10    5.90
   5   6   7   12.80    7.30
   6   7   5    7.60    5.40
   5   6   7    4.00    4.30
   6   7   5    4.60    6.10
   6   7   5   11.10    6.80
   5  -6  -7    9.20    4.90
   7  -5  -6   14.20    4.90
   7  -5  -6   17.20    6.40
  -7  -5   6    0.00    6.00
  -7  -5   6   20.60    6.90
  -7  -5   6   23.70    6.60
  -7   5  -6   14.40    4.60
   7   5   6   10.20    6.50
   7  -5  -6    3.20    4.40
   5  -6  -7   11.50    5.70
   5  -6  -7   11.10    6.60
   7   5   6   -0.70    4.80
  -6  -7   5    6.90    6.20
  -6  -7   5   13.40    6.00
  -6  -7   5   -1.20    5.20
  -6   7  -5   -5.60    5.40
   7  -5  -6   14.80    6.10
   7   5   6    3.70    5.20
   7   5   6   10.90    5.60
  -5  -6   7    7.70    6.20
  -5  -6   7    6.90    5.60
  -5  -6   7    3.10    6.40
  -5   6  -7   10.80    5.10
  -5   6  -7   -0.70    6.20
  -5   6  -7    7.50    5.70
   6  -7  -5    5.90    4.80
   6   7   5   15.10    6.00
   5  -6  -7    7.60    6.40
  -7  -7   0   -1.40    5.20
  -7  -7   0    0.70    4.40
  -7  -7   0   -1.90    4.80
  -7   0  -7    4.90    5.20
  -7   0  -7    3.00    4.90
  -7   0   7   -1.90    5.30
  -7   0   7   -5.00    4.70
  -7   7   0   -4.30    6.60
   0  -7  -7    4.60    5.60
   0  -7  -7   -0.80    5.40
   0  -7  -7   -2.30    4.70
   0  -7  -7   -0.90    4.50
   0  -7   7   -1.50    4.40
   0  -7   7    2.70    6.00
   0  -7   7    6.30    5.60
   0  -7   7   -0.90    4.70
   0   7  -7   -4.80    5.90
   0   7  -7    4.40    4.50
   0   7   7   -7.80    5.20
   7  -7   0   -2.10    4.80
   7  -7   0    2.00    4.70
   7  -7   0   -0.20    5.90
   7  -7   0    1.10    5.30
   7   0  -7   -1.30    4.70
   7   0  -7    2.00    4.80
   7   0  -7    4.60    5.30
   7   0  -7   -3.10    5.00
   7   0   7    9.30    5.40
   7   0   7    4.80    5.60
   7   0   7    2.30    5.50
   7   7   0   -4.30    6.00
   7   7   0    3.20    5.30
   7   7   0    3.70    3.70
  -7  -7  -2   21.30    7.30
  -7  -7  -2   31.10    7.10
  -7  -7  -2   26.70    7.40
   7  -2   7   28.00    7.10
   7  -2   7   28.80    7.50
   7  -2   7   17.70    7.00
  -7  -2  -7   30.00    7.80
  -7  -2  -7   32.10    7.90
   7   2  -7   21.10    6.40
   7  -7   2   46.90    8.80
   7  -7   2   35.60    7.90
   2  -7   7   27.60    7.50
  -7   2   7   26.90    7.70
  -7   2   7   24.80    9.30
   7   7  -2   25.20    6.20
  -7   7   2   21.90    9.80
  -2  -7  -7   29.10    7.40
  -2  -7  -7   34.90    7.80
  -2  -7  -7   31.00    7.70
  -2  -7  -7   30.90    5.90
   2   7  -7   17.60    7.20
   2   7  -7   29.10    8.60
   2  -7   7   19.20    6.70
   2   7  -7   29.90    8.50
   7   7  -2   17.30    8.10
   7   7  -2   16.30    6.50
  -2   7   7   35.20    9.30
   7   2  -7   24.40    7.00
   7   2  -7   46.40    8.80
   2  -7   7   27.60    6.90
   2  -7   7   29.80    6.90
   2  -7   7   35.40    7.80
   7  -7   2   25.10    7.40
  -7   2  -7   24.10    5.10
   2  -7  -7   18.80    6.00
  -2  -7   7   40.70    8.60
  -2  -7   7   26.30    7.30
  -2  -7   7   31.20    8.50
   2   7   7   23.50    4.50
   2   7   7   31.30    7.40
   2   7   7   30.60    8.10
   7  -7  -2   23.30    6.60
   7  -7  -2   28.90    7.50
   7  -7  -2   18.80    7.60
   7  -7  -2   21.70    7.10
   7  -7  -2   29.00    7.80
  -2  -7   7   20.20    7.00
  -7  -2   7   17.90    6.70
  -7   2  -7   25.80    6.50
   7  -2  -7   25.90    7.50
   7  -2  -7   21.80    6.70
   7  -2  -7   27.30    7.10
   7  -2  -7   33.00    8.20
  -7  -7   2   22.00    7.30
  -7  -7   2   27.10    7.10
  -7  -7   2   30.40    8.00
   2  -7  -7   21.60    7.50
   2  -7  -7   20.90    5.90
  -7  -2   7   37.70    8.80
   7   2   7   20.10    7.40
   7   2   7   26.90    7.40
   7   2   7   29.90    7.90
  -2   7  -7   22.50    8.10
  -2   7  -7   24.20    7.70
  -7   7  -2   48.20    9.60
   7   7   2   26.30    8.10
   7   7   2   20.50    6.90
   7   7   2   33.70    4.70
  -7  -7  -4   -1.10    6.20
  -7  -7  -4    1.00    5.10
  -7  -7  -4    1.60    5.40
   7   7  -4    0.60    5.00
   4  -7   7    5.50    5.90
   4  -7   7   -1.70    5.30
   7  -4   7   -0.90    5.50
  -7  -4  -7   11.60    7.20
  -7  -4  -7   -1.60    5.60
   7   4  -7    1.90    6.00
   7   4  -7   -4.50    5.40
   7   4  -7   -4.90    5.50
   7  -7   4   -0.10    5.10
   7  -7   4    3.50    5.50
  -7   4   7    0.20    5.40
  -7   4   7   -0.70    7.50
   4   7  -7   -6.00    5.00
  -7   7   4    3.00    9.30
  -4  -7  -7    4.50    5.80
  -4  -7  -7    7.80    6.20
  -4  -7  -7    2.50    5.70
   4   7  -7    5.90    6.10
   7   7  -4    4.60    5.60
   4  -7   7    0.50    4.90
   4   7  -7    0.70    6.70
   7  -7   4    5.40    6.10
   7  -7   4   -3.40    4.70
   7  -7   4    1.80    6.10
  -4   7   7    1.50    7.20
   7   7  -4    9.70    7.70
   7  -4   7    4.20    5.80
   7  -4   7    3.50    5.60
   4  -7   7    3.80    5.60
  -4  -7   7   -0.80    4.50
  -7  -7   4   -3.30    4.70
  -4  -7   7    6.50    5.90
  -4  -7   7    3.30    5.70
  -4  -7   7   -1.10    5.90
  -7   7  -4    0.50    6.90
   4   7   7    0.90    4.90
   4   7   7    1.10    4.10
  -7  -7   4    7.30    6.50
   4  -7  -7   -2.10    5.70
   7  -7  -4   -5.60    4.70
   7  -7  -4    4.40    7.50
   7  -7  -4    3.80    5.40
   7  -7  -4   -8.40    5.00
  -4   7  -7    9.70    5.10
  -4   7  -7    9.30    7.00
  -4   7  -7    3.80    6.30
  -7   4  -7   -2.10    3.90
  -7   4  -7   10.70    4.70
   7  -4  -7   -7.20    4.80
   7  -4  -7    7.00    4.80
   7  -4  -7  -11.40    4.50
   7  -4  -7   -5.10    5.20
  -7  -7   4    7.60    6.00
   4   7   7   -2.10    5.00
   4   7   7   -4.20    5.50
  -7  -4   7    3.90    6.30
  -7  -4   7    3.80    5.90
  -7  -4   7    4.10    5.50
   7   4   7    4.50    5.30
   7   4   7   10.80    5.50
   7   4   7    2.00    4.70
   7   4   7   -5.40    5.70
   7   4   7   -4.20    5.80
   4  -7  -7   -2.90    5.80
   4  -7  -7    2.20    4.70
  -7  -7   4   -5.80    5.10
   7   7   4   -7.10    4.50
   7   7   4   -6.00    5.60
   7   7   4    0.00    5.40
   7   7   4    0.40    5.60
  -7  -7  -6  287.17   20.10
  -7  -7  -6  262.07   18.40
  -7  -7  -6  255.77   18.90
   6  -7   7  233.38   17.00
   7  -6   7  298.97   20.20
   7  -6   7  255.87   16.70
  -7  -6  -7  287.97   20.40
  -7  -6  -7  257.37   18.70
  -7  -6  -7  283.37   19.90
   7   6  -7  248.98   18.60
   7   6  -7  344.37   20.90
   7  -7   6  288.77   18.70
   6  -7   7  297.67   18.90
  -7   6   7  268.47   17.00
  -7   6   7  277.37   21.40
   7   7  -6  316.37   22.10
  -7   7   6  304.97   22.60
  -6  -7  -7  270.67   20.00
  -6  -7  -7  269.57   18.50
  -6  -7  -7  260.07   19.40
   7   6  -7  277.87   21.10
   6   7  -7  295.77   20.20
   6  -7   7  282.67   19.40
   7  -7   6  266.17   19.50
   7  -7   6  261.17   17.10
  -6   7   7  274.07   16.50
  -6   7   7  275.37   21.20
   7  -6   7  284.07   19.70
   7   7  -6  271.77   19.30
   7   7  -6  255.07   18.90
   7  -6   7  267.07   19.00
   6  -7   7  295.07   20.20
   7  -7   6  250.17   19.30
   7  -7   6  301.17   17.90
   6   7  -7  278.67   19.70
   6   7  -7  287.37   21.60
  -7   6  -7  288.37   18.40
  -6  -7   7  294.57   18.20
   6   7   7  314.57   19.40
  -6  -7   7  267.57   19.00
   6   7   7  244.88   18.80
   6  -7  -7  259.67   19.70
   7  -7  -6  300.97   19.90
   7  -7  -6  302.17   18.50
   7  -7  -6  262.57   19.60
  -6   7  -7  307.27   21.90
  -6   7  -7  251.07   18.50
   6   7   7  271.27   16.60
  -7  -7   6  266.87   19.50
  -7  -6   7  271.57   19.10
   7  -6  -7  278.67   19.60
   7  -6  -7  280.57   15.50
   7  -6  -7  273.57   17.60
   7  -6  -7  262.87   19.80
  -7  -7   6  296.57   18.60
  -7  -7   6  261.97   17.90
   6  -7  -7  264.07   19.60
   6   7   7  241.58   19.30
  -6  -7   7  278.17   20.40
  -7  -6   7  239.88   19.10
  -7  -6   7  285.37   18.80
   7   6   7  275.17   18.70
   7   6   7  304.07   17.90
   7   6   7  257.47   19.40
   7   6   7  303.77   20.50
  -7   7  -6  272.47   19.50
   6  -7  -7  289.17   15.60
   6  -7  -7  280.57   17.40
   7   7   6  256.47   18.60
   7   7   6  271.87   17.50
   7   7   6  265.37   19.60
   7   7   6  257.07   19.90
  -8   0   0 9665.13  316.17
  -8   0   0 9432.96  315.87
   0  -8   0 9690.83  316.67
   0   0  -8 9403.26  319.37
   0   0  -8 9701.63  313.77
   0   0  -8 9999.00  319.07
   0   8   0 9677.83  319.97
   8   0   0 9624.94  315.97
   8   0   0 9815.92  320.97
   8   0   0 9768.72  315.87
  -8  -2   0   29.50    6.10
  -8  -2   0   31.90    4.70
  -8   2   0   36.80    4.50
  -2   0  -8   11.50    5.90
  -2   0  -8   53.79    5.70
  -2   0  -8   28.80    5.70
  -2   0   8   14.50    5.90
   0  -8  -2   27.20    5.90
   0  -8   2   37.30    7.40
   0  -8   2   51.69    8.30
   0  -8   2   35.50    7.40
   0  -8   2   22.50    5.00
   0   8  -2   33.40    7.30
   0   8   2   29.30    6.60
   2   0  -8   27.60    7.00
   2   0  -8   28.80    6.70
   2   0  -8   30.40    4.50
   2   0  -8   36.90    7.40
   8  -2   0   24.20    4.00
   8  -2   0   22.30    5.60
   8   2   0   25.20    7.10
   8   2   0   30.80    4.70
  -8  -2   0   31.70    6.50
   0  -8  -4 6196.68  194.78
   0  -8  -4 5801.52  196.48
   0  -8   4 5865.51  196.58
   0  -8   4 5915.91  196.98
   0   8  -4 5755.52  198.28
   0   8  -4 5599.44  197.18
   0   8   4 5869.91  193.98
   0   8   4 5761.52  196.28
   4   0  -8 5656.03  196.68
   4   0  -8 5682.33  192.08
   4   0  -8 5437.16  196.58
   4   0   8 5822.62  196.78
   4   0   8 5744.53  196.58
   8  -4   0 6166.78  199.98
   8  -4   0 5804.42  187.68
   8  -4   0 5784.22  195.68
   8  -4   0 5927.31  195.38
   8   4   0 6053.89  197.18
   8   4   0 5704.73  197.78
   8   4   0 6050.79  191.48
  -4   0  -8 5693.33  192.68
  -4   0   8 5810.72  196.28
   0  -8   4 5783.02  196.28
  -4   0   8 5787.12  195.98
  -8   4   0 5690.53  197.08
  -4   0  -8 5651.53  195.98
  -8  -4   0 5860.61  195.88
  -8  -4   0 5881.81  196.08
  -8  -4   0 5937.21  195.98
  -8  -4   0 5835.12  191.38
   8   6   0    5.50    5.70
   8   6   0   -0.90    6.30
  -8  -6   0    3.20    5.40
  -8   6   0   -3.80    6.70
   8  -6   0    7.30    5.60
   6   0  -8    1.20    4.30
   6   0  -8   -2.00    4.70
   6   0  -8    1.90    4.20
  -8  -6   0    8.20    5.90
  -8  -6   0   -0.10    4.50
  -6   0  -8  -10.00    4.50
  -6   0  -8    1.40    5.20
  -6   0  -8   -4.40    2.80
  -6   0   8   13.70    6.10
  -6   0   8    0.10    5.50
   6   0   8    3.20    4.90
   6   0   8    3.90    5.30
   6   0   8    8.50    6.20
   8  -6   0    0.20    5.80
   0  -8  -6    4.30    5.80
   0  -8  -6    6.40    4.90
   8  -6   0    7.10    6.00
   0  -8   6   -1.40    4.60
   0  -8   6    9.10    5.90
   0  -8   6   -3.20    4.80
   0  -8   6   -2.80    5.30
   0  -8   6    6.90    6.60
   0  -8  -6    6.50    5.40
   0   8  -6    4.00    6.70
   0   8  -6   11.10    6.20
   0  -8  -6   -2.40    4.40
  -6   0   8    6.00    6.10
   6   0  -8    8.70    5.40
  -6   0   8   -0.70    5.30
   8   6   0    5.30    5.10
   8   6   0    1.00    5.10
   0   8   6   -0.50    3.90
   0   8   6   -3.80    5.50
   0  -8   6   -0.10    4.30
   8   6   0    3.30    3.70
  -8  -1  -1    0.10    2.60
   8  -1   1    1.60    2.90
  -1  -1  -8   -1.80    3.70
   1   1  -8   -3.20    2.70
  -8   1   1    0.80    2.90
  -1  -8  -1   -2.20    3.60
  -1   8   1   -1.60    3.00
   1   1  -8    1.80    4.80
   1   8  -1   -4.90    4.70
  -8  -1  -1    0.20    3.60
   8   1  -1   -2.40    4.70
   8   1  -1   -1.80    2.80
  -1   8   1   -4.70    4.30
   8  -1   1   -1.90    4.80
  -1  -1  -8   -1.10    1.90
   1   1  -8   -5.70    4.20
   8  -1   1   -1.80    2.90
  -1  -1  -8    0.70    4.90
   1  -8   1    1.40    3.30
  -1  -8   1   -1.80    3.60
  -8   1  -1   -0.10    3.10
   1  -1  -8    3.70    1.50
  -8  -1   1    4.50    4.30
  -1   1  -8    3.30    3.10
  -1   1  -8   -1.00    4.10
  -1   1  -8   -2.70    4.70
   1  -8  -1    2.40    3.30
   1   8   1   -5.90    4.10
   1  -1  -8    7.10    5.10
   8   1   1   -1.00    2.40
   1  -1  -8    2.10    4.70
  -1   8  -1    3.00    5.10
  -8   1  -1   -4.40    3.20
   8  -1  -1    0.10    5.20
   8   1   1   -3.90    4.70
  -8  -1   1   -3.10    2.90
   8  -1  -1    2.40    2.80
  -1   8  -1    2.10    3.00
   8  -1  -1    4.90    3.70
   3   1  -8    1.40    3.90
   3  -1   8    3.60    4.90
  -8  -3  -1   14.20    5.50
  -3   1   8    2.00    5.40
  -1  -8  -3    3.70    5.00
  -1  -8  -3    6.90    4.50
   1  -8   3    7.60    7.60
   8  -3   1   -3.80    4.60
   8  -3   1    1.30    2.20
   8  -3   1   -1.70    4.30
  -8  -3  -1    3.90    2.50
   8   3  -1   -4.30    5.30
  -8   3   1   12.40    6.20
  -1   8   3    1.00    4.50
  -3  -1  -8    5.80    3.80
   8   3  -1    3.60    3.40
   1  -8   3    2.60    5.60
   1  -8   3   -6.30    4.00
   8  -3   1    7.70    4.90
   1   8  -3    5.70    5.30
   8   3  -1    3.10    5.50
  -3   1   8   -7.10    4.30
  -8  -3  -1    9.20    5.10
  -3  -1  -8    7.00    5.40
   3   1  -8    6.50    5.60
   1  -8   3    4.60    5.00
   1   8  -3    3.70    4.70
  -3  -1   8    5.30    5.10
  -8  -3   1    8.70    3.60
   8  -3  -1    6.70    2.40
  -8   3  -1   -5.00    4.80
   1   8   3    9.90    5.00
   3  -1  -8   15.80    5.90
  -1   8  -3    3.30    5.80
   3  -1  -8   13.70    3.30
  -1  -8   3   -3.50    4.60
  -1  -8   3   -2.20    4.70
  -1  -8   3    0.10    3.60
   1  -8  -3    5.20    3.80
   3   1   8   -2.40    4.70
   3   1   8    2.30    5.10
   3   1   8    8.30    3.70
  -3  -1   8   -9.70    4.10
   8  -3  -1    7.30    4.90
   8  -3  -1   -4.70    3.80
  -8   3  -1    0.50    2.00
   8   3   1    5.00    5.20
  -3   1  -8    6.60    4.50
   8   3   1    4.50    5.60
  -8  -3   1    3.70    5.00
  -8  -3   1   10.60    5.00
   3  -1  -8    1.60    5.10
   1  -8  -3    2.00    5.00
  -3   1  -8    3.30    5.20
   8   3   1    3.80    2.40
   3  -1  -8    2.80    4.80
  -3  -1   8    6.40    5.10
   8  -5   1   53.99    8.70
   5  -1   8   46.80    8.40
   1  -8   5   45.50    8.20
  -8   5   1   35.40    9.30
   1  -8   5   53.29    9.30
   1  -8   5   72.69   10.00
   5   1  -8   52.99    7.60
   5   1  -8   50.59    8.30
   5   1  -8   63.19    9.50
  -1   8   5   51.69    7.20
  -1   8   5   50.49    9.50
  -1  -8  -5   49.20    8.70
   8  -5   1   52.39    8.90
   8  -5   1   50.19    8.70
  -8  -5  -1   34.10    7.80
  -8  -5  -1   46.50    8.50
   5  -1   8   64.49    9.90
   1  -8   5   73.09    9.80
  -1  -8  -5   41.20    7.80
  -5   1   8   54.59    9.20
  -5   1   8   48.40    8.20
   8   5  -1   43.80    7.80
   5   1  -8   49.70    9.20
  -1  -8  -5   46.40    8.10
   1   8  -5   65.49    9.70
   8   5  -1   55.79    7.20
  -8  -5  -1   42.10    8.40
  -5  -1  -8   35.30    7.90
  -5  -1  -8   54.99    6.20
   8   5  -1   51.99    9.80
   8   5  -1   49.50    9.00
   1  -8   5   46.00    8.80
   1   8  -5   47.50   10.20
   5   1   8   46.40    8.80
   5  -1  -8   65.99    7.20
  -1  -8   5   55.79    9.20
  -1  -8   5   46.30    8.10
   8  -5  -1   54.09    8.70
   1   8   5   54.29   10.10
  -5  -1   8   43.40    8.20
   8  -5  -1   42.00    7.80
   1   8   5   57.19    7.50
   5  -1  -8   57.59    9.00
   5   1   8   46.20    8.20
  -5  -1   8   70.49    9.50
  -5   1  -8   44.70    8.20
  -5   1  -8   51.69    6.80
  -1  -8   5   60.09    9.70
   8   5   1   56.99    9.00
   8   5   1   44.30    9.30
   8   5   1   60.79    8.90
   5  -1  -8   60.89    8.60
   1  -8  -5   46.90    7.30
   1  -8  -5   41.20    7.90
   8  -5  -1   35.10    7.90
  -1  -8   5   35.10    7.80
  -1   8  -5   64.99   10.70
  -1   8  -5   49.80    9.60
   8  -5  -1   44.10    8.00
   5  -1  -8   32.50    7.80
  -8  -5   1   53.99    8.80
  -8  -5   1   55.69    8.90
  -8  -5   1   59.29    9.10
  -8   5  -1   49.70   10.00
   8   5   1   41.70    4.90
  -1  -8   5   60.29    9.90
   5   1   8   51.49    8.90
   1  -8  -5   48.90    9.20
  -5  -1   8   48.10    8.60
  -5  -1   8   53.19    8.90
  -8  -7  -1    3.30    5.40
  -8  -7  -1    2.20    6.10
  -7   1   8   -1.70    6.60
   8  -7   1    4.20    5.20
   8  -7   1   -0.50    6.10
  -8  -7  -1    7.80    6.20
   8   7  -1    4.30    4.00
   1  -8   7   12.70    7.10
   1  -8   7   -0.80    4.90
  -7   1   8   13.20    6.10
   8  -7   1    0.50    5.70
  -1  -8  -7    0.30    5.70
   1  -8   7    0.00    5.40
  -7  -1  -8   13.90    7.20
  -7  -1  -8    2.80    5.90
  -7   1   8   -1.70    5.80
  -7   1   8    5.90    6.20
  -7   1   8    3.10    4.80
   7  -1   8    3.60    5.90
   7  -1   8    5.30    5.90
  -1  -8  -7   -0.30    4.90
   1  -8   7   13.20    6.70
   1  -8   7    4.90    6.20
   1   8  -7   -6.10    6.10
   1   8  -7   -1.10    5.80
   8   7  -1   -2.30    6.60
  -8   7   1   -1.00    8.00
   7   1  -8    5.50    5.00
  -1  -8  -7    6.20    5.80
   7   1  -8   -2.60    5.70
  -1  -8  -7   -1.60    5.20
  -1   8   7    2.20    7.10
   7  -1   8    0.60    5.60
   7   1  -8    0.60    5.30
   7   1  -8    3.20    5.60
   8   7  -1   -5.80    5.10
   8  -7   1   11.20    5.30
   8   7  -1    1.10    6.00
   7  -1  -8   -5.70    3.70
   7  -1  -8    7.20    6.20
   7   1   8   -0.60    5.20
  -7  -1   8    7.70    6.80
  -7  -1   8   12.90    6.40
   1  -8  -7   -8.60    4.80
   1   8   7    3.40    7.10
   7  -1  -8    3.80    5.80
   8  -7  -1    5.90    4.60
   7  -1  -8    2.30    4.80
   7   1   8   13.20    6.30
   7   1   8    0.20    6.00
  -7  -1   8    5.40    6.40
  -8  -7   1    3.80    6.40
  -8   7  -1    5.50    7.70
  -1  -8   7    6.10    6.20
  -7   1  -8    9.40    6.30
  -7   1  -8   12.40    6.40
   8  -7  -1   -0.10    5.10
   8   7   1   10.20    7.60
   8   7   1    4.30    5.50
   8   7   1    6.20    4.20
   8  -7  -1    0.40    5.90
   1  -8  -7    1.00    5.50
   1  -8  -7    4.20    6.50
  -1  -8   7    4.90    5.10
  -1  -8   7    7.20    5.70
  -1   8  -7    6.30    6.00
  -1   8  -7    6.20    6.80
  -8  -7   1    4.50    6.00
  -1  -8   7    3.00    6.10
   8  -7  -1   -5.00    6.00
   1  -8  -7   11.10    6.00
  -8  -7   1    4.90    6.10
  -8   0  -2   23.20    4.00
   0   2   8   38.10    7.60
  -8   0  -2   23.90    5.10
   0  -2  -8   36.20    6.70
   0  -2   8   21.50    6.10
   0   2  -8   41.30    7.70
   0   2  -8   27.30    7.00
  -8   0   2   31.80    5.60
   0   2  -8   25.50    5.20
   8   0  -2   23.90    7.40
   8   0  -2   22.30    5.50
   8   0   2   33.50    7.40
   8   0   2   53.19    9.00
  -2  -8   0   29.40    6.40
  -2   8   0   24.70    7.10
   2  -8   0   27.20    8.00
   2   8   0   16.00    6.60
   8   0  -2   31.40    7.90
   2  -8   0   26.60    6.60
  -2   8   0   30.50    4.80
  -2  -8   0   38.40    9.50
   0  -2  -8   27.90    7.00
   2  -8   0   34.00    4.80
   0   2   8   28.10    6.80
   2   8  -2 2270.47   83.39
  -2   2   8 2296.57   81.19
   2   2  -8 2248.68   78.89
   2   8  -2 2254.17   81.79
   2  -8   2 2250.37   81.69
  -8  -2  -2 2277.77   80.29
  -8  -2  -2 2304.57   75.09
  -2   8   2 2284.87   77.89
  -2  -2  -8 2193.78   81.89
  -2  -2  -8 2289.37   79.19
   8   2  -2 2350.16   81.79
   8   2  -2 2291.57   79.49
  -2  -8  -2 2280.47   81.89
  -2  -8  -2 2263.27   80.69
  -2   8   2 2362.76   81.59
   2  -8   2 2231.78   81.89
   8  -2   2 2206.68   81.59
   8  -2   2 2296.27   77.19
   8   2  -2 2258.17   82.99
   2  -2   8 2271.37   81.99
   2  -8   2 2276.97   81.79
   2   2  -8 2272.87   82.39
   2  -2   8 2173.78   85.19
  -8  -2  -2 2317.97   81.59
  -2   2   8 2290.37   82.09
  -2   8  -2 2218.48   77.59
  -2   2  -8 2290.37   80.99
   2   8   2 2244.88   81.39
   8  -2  -2 2264.57   80.59
  -2  -8   2 2267.07   80.49
  -2  -8   2 2259.07   81.79
   2  -8  -2 2206.58   81.89
   2  -8  -2 2299.07   77.69
  -8   2  -2 2252.67   78.69
   2   2   8 2312.97   82.09
   2  -2  -8 2279.97   81.89
  -2   8  -2 2267.67   83.39
  -8  -2   2 2266.27   81.39
  -2   2  -8 2208.28   81.49
  -2   2  -8 2241.18   79.19
  -2  -8   2 2184.08   81.79
   2  -2  -8 2278.67   82.59
  -2  -2   8 2088.49   84.29
   8   2   2 2393.86   75.09
  -2  -2   8 2215.48   81.69
   8  -2  -2 2260.27   76.89
   8  -2  -2 2356.16   82.79
   8  -2  -2 2213.88   80.89
  -8   2  -2 2371.86   77.29
  -8  -2   2 2314.97   80.39
  -2  -2   8 2200.18   81.69
   2  -2  -8 2239.68   81.39
   8   2   2 2195.78   81.99
   8   2   2 2296.27   82.99
   2   2   8 2317.97   81.99
  -2  -2   8 2230.58   80.89
  -8   4   2 1144.19   46.60
  -4   2   8 1166.18   45.00
   4   2  -8 1112.79   44.10
   4   2  -8 1088.49   46.10
  -2  -8  -4 1103.89   44.50
  -4   2   8 1055.69   44.70
  -8  -4  -2 1167.28   45.40
  -2  -8  -4 1155.98   45.20
  -4  -2  -8 1064.69   45.30
  -4  -2  -8 1120.09   40.90
  -8  -4  -2 1156.88   44.90
   8   4  -2 1167.58   44.50
   2   8  -4 1102.19   45.80
   4   2  -8 1127.69   43.50
  -2   8   4 1133.89   46.20
   2  -8   4 1124.59   45.40
   2  -8   4 1159.38   45.50
   2   8  -4 1023.40   46.60
  -2   8   4 1151.78   43.70
  -2  -8  -4 1201.78   45.20
   8  -4   2 1086.49   45.30
   8  -4   2 1150.88   45.30
   8   4  -2 1157.48   42.90
   8  -4   2 1110.09   44.40
   8   4  -2 1060.79   44.70
   8   4  -2 1042.00   46.20
   2  -8   4 1132.49   45.40
   2  -8   4 1113.19   45.30
  -8  -4  -2 1165.18   45.20
   4  -2   8 1141.69   45.80
   8  -4   2 1123.19   38.40
   4  -2   8 1170.88   48.00
   4  -2  -8 1197.08   45.40
  -2   8  -4 1101.69   47.20
   4   2   8 1111.49   46.10
  -8   4  -2 1111.79   46.30
  -4  -2   8 1124.59   45.60
   8   4   2 1100.39   44.70
  -8  -4   2 1091.29   44.90
   8  -4  -2 1085.09   38.10
   8  -4  -2 1150.48   45.20
   8  -4  -2 1149.78   45.30
  -2  -8   4 1088.39   45.30
   8   4   2 1123.89   37.50
   2  -8  -4 1115.89   45.60
  -4  -2   8 1193.98   45.60
  -4   2  -8 1136.79   44.70
  -4   2  -8 1141.19   43.50
   2  -8  -4 1093.79   45.80
   4  -2  -8 1085.19   45.80
   4   2   8 1141.89   41.00
   2   8   4 1094.99   43.50
   4   2   8 1167.48   45.30
   4  -2  -8 1124.19   46.00
  -2  -8   4 1025.20   45.00
   4  -2  -8 1106.09   39.90
   2  -8  -4 1169.88   42.40
  -2  -8   4 1135.09   44.80
  -2  -8   4 1141.59   44.60
  -8  -4   2 1088.89   44.90
  -8   4  -2 1161.58   38.50
  -8  -4   2 1112.79   44.70
   4   2   8 1077.79   44.50
   4   2   8 1133.49   44.90
   2   8   4 1096.89   48.60
  -2  -8   4 1115.99   45.60
   8   4   2 1147.59   46.40
   8   4   2 1126.09   45.90
  -4  -2   8 1096.59   45.00
  -4  -2   8 1108.79   45.00
   2  -8   6 1448.85   55.09
   6   2  -8 1393.66   55.09
   2  -8   6 1424.56   56.09
   8   6  -2 1456.65   53.29
   8   6  -2 1423.56   54.59
   6   2  -8 1390.56   54.29
   8   6  -2 1306.77   57.39
  -8  -6  -2 1388.36   54.99
   8  -6   2 1390.56   55.99
   8  -6   2 1452.65   55.49
   2   8  -6 1469.55   57.39
   2  -8   6 1423.56   55.89
   2  -8   6 1369.86   54.49
   6   2  -8 1388.96   56.49
  -6   2   8 1390.36   55.29
  -2   8   6 1460.25   51.79
  -2  -8  -6 1384.66   55.29
  -2  -8  -6 1456.15   55.59
   2   8  -6 1395.36   57.89
   6  -2   8 1395.96   55.09
   6  -2   8 1422.76   55.59
   6  -2   8 1381.16   56.29
  -8  -6  -2 1411.46   55.79
  -2   8   6 1378.26   56.99
   2  -8   6 1391.26   56.09
  -8   6   2 1361.56   57.29
  -6  -2  -8 1432.36   55.99
  -6   2   8 1426.56   54.69
  -2  -8  -6 1430.86   55.59
  -6   2   8 1442.76   55.29
   8  -6   2 1407.06   56.09
  -6  -2  -8 1487.95   56.39
  -8  -6  -2 1416.86   56.29
  -2  -8   6 1416.16   55.39
  -2  -8   6 1451.35   55.99
   8  -6  -2 1405.76   54.09
  -8   6  -2 1384.36   56.99
  -6   2  -8 1432.56   52.49
   6   2   8 1379.06   53.89
  -2   8  -6 1407.96   57.59
  -6  -2   8 1427.26   55.89
  -6  -2   8 1437.66   55.99
  -6  -2   8 1347.87   54.39
  -6  -2   8 1437.36   55.69
  -8  -6   2 1438.66   56.09
  -2  -8   6 1348.57   55.99
   6   2   8 1424.66   56.99
   8   6   2 1430.86   55.69
   2  -8  -6 1347.37   55.19
   2   8   6 1424.76   51.89
   2   8   6 1465.15   56.49
   6   2   8 1423.16   54.69
   6  -2  -8 1379.56   56.19
   6   2   8 1373.26   55.59
   6  -2  -8 1497.95   52.49
   6  -2  -8 1399.56   53.99
   6  -2  -8 1340.47   56.29
   6   2   8 1470.85   56.69
   8  -6  -2 1491.15   55.19
   8  -6  -2 1387.86   55.29
  -8  -6   2 1505.45   56.99
  -8  -6   2 1380.26   55.09
   8   6   2 1406.56   56.99
   2  -8  -6 1421.96   53.39
   8  -6  -2 1339.77   55.49
  -2  -8   6 1428.96   55.69
  -2   8  -6 1427.96   57.49
   2   8   6 1384.16   56.19
   2  -8  -6 1398.86   56.59
   6  -2  -8 1477.95   54.79
   8   6   2 1357.76   56.09
  -6   2  -8 1361.86   54.09
   8  -6  -2 1552.24   58.09
  -3   8   1    0.70    5.00
   1   3  -8    5.40    4.50
   3   8  -1    9.00    6.00
  -8  -1  -3    6.90    5.30
  -8  -1  -3    6.80    4.80
  -8  -1  -3    4.60    2.00
   3   8  -1    2.60    4.30
  -1  -3  -8    2.70    3.90
  -3   8   1    7.30    3.10
   3  -8   1    0.10    4.90
  -3  -8  -1    9.00    5.70
  -3  -8  -1    0.90    4.70
   8  -1   3    3.70    3.80
   8  -1   3    3.10    4.90
   8  -1   3   -6.50    5.90
   1  -3   8    6.10    5.10
   1  -3   8    3.10    5.00
  -1   3   8    0.10    5.00
  -8   1   3    6.00    5.60
   3  -8   1    7.00    4.80
  -1  -3  -8    8.40    5.50
  -1   3   8   -3.00    3.40
   8   1  -3   -7.70    3.90
  -1   3   8    6.90    5.70
   3  -8   1    3.50    5.30
   1   3  -8    3.70    5.20
   8   1  -3    7.40    4.60
   8  -1   3    4.20    4.90
   8   1  -3   11.20    6.20
   8   1   3    5.30    5.20
  -3   8  -1    1.60    2.70
  -3  -8   1    3.60    5.30
   8  -1  -3   14.50    6.10
  -3  -8   1    8.10    5.20
   1   3   8   -2.30    4.20
   3  -8  -1    3.00    4.70
   1  -3  -8   10.20    5.40
   8  -1  -3    2.50    4.70
   8  -1  -3    1.60    4.40
   8  -1  -3    5.00    3.70
   3  -8  -1    6.80    7.00
   8   1   3    1.30    5.20
   8   1   3    0.90    4.70
  -1  -3   8    2.10    4.80
  -1   3  -8    0.80    5.20
   3   8   1   15.70    6.20
   1  -3  -8    3.00    5.00
  -1  -3   8    8.00    5.60
   1  -3  -8   -1.50    5.00
  -1   3  -8    1.60    4.20
  -1   3  -8    0.40    5.00
  -1  -3   8   -1.80    5.20
  -3   8  -1   -0.50    5.60
  -8  -1   3    1.60    5.30
  -8   1  -3    6.50    3.50
  -8   1  -3    2.70    3.10
   3  -8  -1    3.10    2.60
   1   3   8    0.20    5.10
  -8  -3  -3    1.50    4.60
   3   8  -3    0.70    5.50
  -8  -3  -3   -1.20    4.60
  -8  -3  -3    1.60    5.10
   3  -3   8    4.20    5.00
   8  -3   3    1.50    5.20
   8  -3   3   -2.40    4.70
   8  -3   3   -5.00    2.60
   8   3  -3    2.70    4.90
  -3   8   3    1.10    4.50
  -3  -3  -8    4.80    3.50
  -8   3   3   -0.90    5.90
  -3   3   8    0.10    3.40
   8  -3   3   -5.20    4.10
   8   3  -3   -4.40    3.80
   3  -3   8    1.70    4.60
   3   3  -8    1.40    4.40
   3   3  -8   -5.80    4.40
   3  -8   3    2.00    4.80
   3  -8   3    5.50    5.00
   3  -8   3    0.40    4.40
   3  -8   3   -3.80    5.30
  -3   3   8   -2.80    4.70
   3   8  -3    1.90    5.00
  -3   8   3    4.40    7.10
   8   3  -3   -1.00    4.00
  -3  -8  -3    2.60    4.80
  -3   3   8    0.30    5.30
  -3   8   3   -2.60    3.00
  -3  -8  -3    6.20    5.40
   3   3  -8   -4.40    4.60
  -3  -3  -8   -8.50    4.10
  -3   3  -8   -0.50    3.90
  -3   3  -8   -8.10    3.80
  -8  -3   3    6.60    5.00
   3   3   8    2.50    4.70
   3   3   8   -6.20    4.50
   3   3   8   -1.70    3.10
   8   3   3   -7.70    2.60
  -3  -8   3    0.40    4.30
   3   8   3   -2.50    4.50
  -3  -8   3   -0.60    5.20
   8  -3  -3   -1.70    4.60
   8  -3  -3   -6.70    3.90
  -3  -3   8    5.00    5.10
  -3  -3   8   -2.60    3.70
   3  -3  -8   -4.10    4.20
   3  -3  -8   -4.70    4.00
   3  -3  -8   -2.40    3.50
  -3  -3   8    1.30    5.20
   8   3   3    0.20    5.10
  -8  -3   3    0.60    5.20
  -3   8  -3    1.50    6.00
   8   3   3   -1.30    4.80
   3  -8  -3    1.80    3.20
  -3  -8   3   -1.20    4.90
  -3  -3   8   -5.40    4.60
  -3   8  -3    2.70    3.10
   3  -8  -3    3.70    4.70
  -3  -8   3   -2.60    4.30
  -8  -3   3    1.10    4.90
  -8   3  -3   -2.40    2.50
   3  -8  -3    7.80    5.70
   8  -3  -3   -1.40    2.50
  -3   3  -8   -4.20    4.30
   3  -8   5  128.89   12.20
  -8  -5  -3  140.59   13.70
   8  -5   3  150.18   13.80
   3  -8   5  135.49   14.10
  -5   3   8  128.49   13.20
   5   3  -8  129.39   14.20
   5  -3   8  138.29   12.80
   5  -3   8  147.99   13.60
   5  -3   8  129.59   13.80
   5   3  -8  156.68   14.30
   5   3  -8  160.38   14.50
   3  -8   5  157.48   14.50
   8  -5   3  118.49   13.40
   8  -5   3  135.09   13.90
  -8  -5  -3  134.99   13.80
   8   5  -3  129.09   14.80
   8   5  -3  139.29   13.50
   8   5  -3  127.99   12.40
  -3   8   5  147.69   16.00
  -3   8   5  144.99   11.40
  -5   3   8  148.19   13.80
  -8   5   3  171.68   16.90
   3  -8   5  146.29   14.40
   3   8  -5  142.49   15.00
   3   8  -5  147.49   13.90
   3  -8   5  132.99   13.60
  -3  -8  -5  122.49   13.10
  -8  -5  -3  134.79   13.70
  -3  -8  -5  124.29   12.90
   5  -3   8  159.98   14.10
  -3  -8  -5  113.89   12.30
  -5   3   8  169.98   15.20
  -5  -3  -8  141.29   13.90
   3   8  -5  145.59   14.50
  -5  -3  -8  139.79   14.00
   8   5   3  114.59   13.00
   5   3   8  102.59   12.30
  -5  -3   8  160.08   14.60
   5   3   8  141.19   15.00
  -5  -3   8  110.19   12.50
  -5   3  -8  132.79   12.40
   3   8   5  155.38   14.70
   3   8   5  148.29   11.30
   3   8   5  140.79   14.30
   8  -5  -3  116.19   12.70
   8  -5  -3  144.39   13.90
  -8  -5   3  189.78   13.90
  -5  -3   8  156.58   15.00
  -3  -8   5  146.99   14.20
  -3  -8   5  126.29   13.80
  -5   3  -8  149.69   11.60
  -8  -5   3  135.79   13.70
  -3   8  -5  120.49   14.50
   8  -5  -3  141.29    7.40
  -5  -3   8  134.99   13.90
   5  -3  -8  126.49   12.40
   5  -3  -8  153.88   15.20
   5   3   8  127.99   13.60
   3  -8  -5  157.48   10.50
   5  -3  -8  161.58   15.20
  -8   5  -3  113.09   13.80
   8   5   3  127.69   13.40
   3  -8  -5  144.99   14.20
   5   3   8  131.09   13.50
  -8  -5   3  157.88   14.30
   8   5   3  166.88   15.40
   3  -8  -5  149.88   14.70
   8  -7   3   43.10    9.70
   8  -7   3   33.20    8.60
   3   8  -7   26.40    7.70
   3  -8   7   52.99    9.40
  -7   3   8   52.79   10.50
  -3  -8  -7   42.20    9.10
   8  -7   3   45.70    9.00
  -3  -8  -7   53.29    9.90
   7  -3   8   31.70    8.60
   8  -7   3   41.10    8.90
   8   7  -3   35.40   10.00
   8   7  -3   39.50    9.10
   8   7  -3   46.90    8.30
   7   3  -8   31.60    7.70
  -3   8   7   45.20   11.50
  -7   3   8   54.89    9.50
  -8   7   3   71.49   13.60
  -7  -3  -8   35.50    9.10
  -3  -8  -7   47.10    9.90
  -8  -7  -3   42.80    9.90
  -8  -7  -3   50.79    9.10
   3   8  -7   37.70   10.10
   3  -8   7   31.90    8.60
   3  -8   7   52.69    9.60
   3   8  -7   34.60    9.20
  -8  -7  -3   48.30    9.10
  -8  -7  -3   35.20    7.40
   7  -3   8   46.80    9.50
   7  -3   8   54.69    8.70
   7  -3   8   42.70    9.00
  -7   3   8   38.90    8.70
   7   3  -8   38.70    8.60
   7   3  -8   39.30    9.10
   3  -8   7   56.29    9.70
  -7  -3  -8   40.50    9.60
  -7  -3   8   44.50    9.60
   7  -3  -8   38.70    8.30
   7  -3  -8   57.99    8.80
   8   7   3   37.50    9.00
   8   7   3   54.69   10.30
   3  -8  -7   37.60    9.40
   8  -7  -3   40.50    8.60
  -7  -3   8   69.19   10.40
   7   3   8   45.50    9.20
  -7   3  -8   55.09    8.00
   3  -8  -7   35.20    8.80
  -7  -3   8   49.10    8.50
  -3  -8   7   45.50    9.70
  -3  -8   7   13.50    7.30
   3  -8  -7   41.90    7.60
   3   8   7   38.10    8.90
   3   8   7   42.80    9.60
  -3  -8   7   60.69   10.50
   3  -8  -7   29.50    7.00
  -8  -7   3   30.60    8.60
  -8  -7   3   33.70    8.50
  -8  -7   3   42.60    8.50
  -8  -7   3   43.80    9.10
  -8   7  -3   50.99   10.70
  -3  -8   7   36.60    7.60
   7  -3  -8   54.99   10.60
  -7   3  -8   50.69    8.20
   8   7   3   42.70    9.40
  -3   8  -7   57.99   10.80
   7   3   8   30.10    8.10
   8  -7  -3   29.30    8.40
   7   3   8   37.20    9.10
   8  -7  -3   34.30    7.60
   8  -7  -3   37.80    8.00
   8  -7  -3   51.49   10.10
  -3   8  -7   48.70   10.80
   7  -3  -8   35.80    8.30
  -8   0  -4 6007.10  194.38
   0   4  -8 5879.31  193.48
  -8   0  -4 5231.18  188.78
   0  -4   8 5705.33  194.68
   4  -8   0 5837.82  194.48
   4  -8   0 5728.43  194.78
   4  -8   0 5608.24  193.18
   0  -4  -8 5616.84  194.18
   4   8   0 5818.22  192.68
   0   4   8 5773.32  195.28
   0   4   8 5815.02  195.28
   4   8   0 5676.23  195.48
   0  -4  -8 5788.62  194.58
  -4  -8   0 5794.02  194.28
   0  -4  -8 5966.90  193.28
   0   4  -8 5821.52  195.38
   8   0  -4 5754.42  194.88
  -8   0  -4 6019.80  192.48
   8   0  -4 5946.51  194.38
   8   0   4 5782.52  194.98
   8   0   4 5740.43  194.48
   8   0   4 5715.03  194.58
  -8   0   4 5661.63  193.98
  -4  -8   0 5835.62  194.28
  -4  -8   0 5792.92  194.38
   0  -4   8 5634.34  194.08
  -4   8   0 5364.76  189.38
  -4   8   0 5952.90  196.08
   8   0  -4 5776.72  194.08
   0  -4   8 5844.62  195.28
   4  -8   0 5769.72  193.98
   4  -8   2 1161.78   45.80
  -2  -4  -8 1142.89   45.60
  -8  -2  -4 1057.49   44.90
  -4   8   2 1124.69   46.40
  -2   4   8 1094.39   45.40
  -4   8   2 1123.69   45.30
  -2  -4  -8 1073.49   42.10
   4  -8   2 1108.59   44.80
  -4  -8  -2 1121.59   45.10
   2  -4   8 1091.89   45.40
   2   4  -8 1139.19   44.40
   2   4  -8 1118.09   44.40
   2   4  -8 1065.09   46.00
   8   2  -4 1145.19   44.60
   4   8  -2 1092.99   44.00
  -8   2   4 1099.79   44.70
  -8   2   4 1083.89   45.20
  -4  -8  -2 1098.59   45.00
  -4  -8  -2 1167.78   45.60
  -8  -2  -4 1095.99   44.10
  -2   4   8 1146.59   46.20
   4   8  -2 1135.49   44.60
   2  -4   8 1183.58   46.00
  -2   4   8 1178.28   44.90
   8  -2   4 1098.39   45.20
   8   2  -4 1138.89   46.50
   4  -8   2 1121.09   45.70
   8  -2   4 1125.39   45.90
   8  -2   4 1155.38   45.20
   4   8  -2 1060.39   46.60
   8   2  -4 1154.98   45.10
   4  -8  -2 1117.59   44.00
   4  -8  -2 1183.78   46.00
  -8   2  -4 1113.79   41.40
   2  -4  -8 1071.79   45.60
   4  -8  -2 1145.49   39.20
  -2  -4   8 1117.69   45.70
  -8  -2   4 1084.99   45.20
  -4  -8   2 1148.19   45.50
   2  -4  -8 1088.29   44.50
   4   8   2 1221.48   46.60
  -4   8  -2 1139.89   47.30
   2   4   8 1077.59   45.40
   2   4   8 1078.99   45.80
  -2  -4   8 1108.69   45.50
  -4  -8   2 1122.99   44.80
   4  -8  -2 1117.69   45.60
   8  -2  -4 1157.18   45.80
  -8   2  -4 1060.59   47.00
  -8   2  -4 1142.89   41.80
   8   2   4 1126.39   45.40
   2  -4  -8 1105.39   44.90
  -4  -8   2 1128.09   45.20
   8  -2  -4 1160.68   42.00
   8  -2  -4 1118.49   45.10
   8  -2  -4 1110.69   45.30
  -2   4  -8 1145.99   45.60
  -2   4  -8 1132.59   45.00
  -4  -8   2 1156.98   45.40
   8   2   4 1080.39   45.50
  -2   4  -8 1111.69   44.50
   8   2   4 1218.48   46.50
  -2  -4   8 1076.89   43.80
  -2  -4   8 1150.48   46.20
  -8  -4  -4 2070.19   73.49
   4  -8   4 2018.60   73.09
  -8  -4  -4 1894.31   72.89
   4  -8   4 2011.80   73.99
  -4   8   4 1919.11   74.29
   8   4  -4 1965.70   72.19
  -8  -4  -4 2028.70   73.29
   4  -8   4 1973.10   73.29
   8   4  -4 1894.11   74.69
  -4   8   4 2008.30   71.69
   8   4  -4 1949.70   72.69
   4   8  -4 1949.20   72.69
   8  -4   4 1943.41   72.19
   8  -4   4 1990.50   71.89
   8   4  -4 1974.00   72.39
   4   8  -4 1956.20   73.19
   4   8  -4 1841.62   74.89
  -8   4   4 1912.61   74.29
   4  -8   4 1948.01   72.49
  -4  -4  -8 2015.10   74.09
  -4  -4  -8 1924.41   67.79
   4   4  -8 1932.61   72.49
   4   4  -8 1986.20   72.79
  -8   4   4 1954.20   71.99
  -4  -4  -8 1800.22   72.99
  -4  -8  -4 1923.41   73.19
   8  -4   4 1873.11   73.39
   8  -4   4 1964.00   73.59
  -4   4   8 1936.91   72.09
  -4   4   8 1935.81   73.19
  -4   4   8 1967.40   73.79
   4   4  -8 1925.11   74.39
  -4  -8  -4 1916.31   73.09
   4  -4   8 2012.60   72.89
   4  -4   8 1935.51   72.39
   4  -4   8 1981.20   72.19
   4  -4   8 1993.90   73.69
  -4  -4   8 1931.61   73.69
  -4  -4   8 1998.20   72.69
  -4   8  -4 1999.50   75.79
  -4  -4   8 2048.40   74.59
   8  -4  -4 2016.30   72.89
   8  -4  -4 1935.11   73.59
  -8  -4   4 1992.40   73.29
  -8   4  -4 1974.70   67.59
  -4  -4   8 1981.20   73.69
  -4  -8   4 2045.70   73.69
  -4   4  -8 1963.50   71.79
   4  -4  -8 1983.20   74.29
  -4   4  -8 2023.10   72.59
  -8  -4   4 2012.40   73.39
   4   4   8 1967.00   72.99
   4   4   8 2018.40   72.59
   4   4   8 1986.50   74.39
  -4  -8   4 1994.10   73.29
   4  -8  -4 2024.40   74.19
   4  -8  -4 2009.90   68.09
   4  -8  -4 1894.81   73.69
   8   4   4 1950.60   73.19
   4  -4  -8 1947.91   74.09
   4  -4  -8 1897.01   71.49
   4   8   4 2018.20   72.29
   4   8   4 1864.31   73.59
  -4  -8   4 1857.91   72.79
  -4   4  -8 2010.00   73.29
   8   4   4 2054.39   73.79
   8   4   4 1966.50   73.79
   4   8   4 2053.09   69.09
   8  -4  -4 2057.79   67.69
   4   8   4 1905.51   72.29
   8  -6   4  892.91   38.60
  -4  -8  -6  882.01   37.60
  -4  -8  -6  833.52   38.30
   4  -8   6  953.60   38.70
   4   8  -6  873.91   41.10
   8  -6   4  919.71   37.40
  -8  -6  -4  868.71   39.10
  -8  -6  -4  855.51   38.30
  -8  -6  -4  854.51   38.90
  -4   8   6  925.71   35.70
   8   6  -4  914.11   38.60
   6  -4   8  887.41   39.20
   6  -4   8  897.71   39.80
   6   4  -8  851.21   38.80
   6   4  -8  816.72   38.00
  -6  -4  -8  792.42   38.80
  -6  -4  -8  795.22   38.60
   4  -8   6  877.51   38.40
   4  -8   6  945.61   39.20
   4  -8   6  910.81   38.90
   8  -6   4  847.82   39.10
  -6   4   8  723.03   38.50
  -6   4   8  869.31   37.80
   4   8  -6  969.00   40.70
  -4   8   6  860.81   40.60
   4   8  -6  895.41   38.90
   8   6  -4  850.51   40.90
   6  -4   8  854.51   36.90
   4  -8   6  861.01   39.20
   6  -4   8  839.52   38.30
  -8   6   4  896.21   41.20
   6   4  -8  882.71   39.60
  -6   4   8  851.91   37.40
   8  -6   4  866.41   39.50
  -4  -8  -6  837.52   39.30
   8   6  -4  843.82   37.30
  -8  -6   4  939.21   41.50
  -6  -4   8  911.11   39.00
  -6  -4   8  905.81   38.80
  -8  -6   4  902.41   39.30
   6   4   8  874.71   40.20
   8  -6  -4  915.81   38.10
   6  -4  -8  935.41   37.10
   6  -4  -8  869.01   36.90
   6  -4  -8  843.32   39.80
  -4  -8   6  871.11   36.30
   4   8   6  880.71   39.40
   4   8   6  906.11   39.50
  -6   4  -8  895.11   36.80
   4  -8  -6  815.22   38.80
   8  -6  -4  895.61   37.40
   4  -8  -6  876.81   39.80
   4  -8  -6  878.51   35.00
   6  -4  -8  857.71   39.40
  -8  -6   4  862.21   38.30
  -8   6  -4  890.71   40.20
  -6   4  -8  886.01   36.90
   6   4   8  889.61   38.90
   4   8   6  859.71   35.80
  -6  -4   8  821.42   39.00
   6   4   8  905.91   38.00
   8  -6  -4  904.21   38.40
   8  -6  -4  861.01   39.50
  -4  -8   6  871.61   39.10
  -4  -8   6  877.81   39.30
  -4   8  -6  891.61   35.30
  -4   8  -6  892.41   41.60
   6   4   8  901.71   35.60
   6   4   8  953.50   39.50
  -8  -6   4  866.01   39.30
   8   6   4  884.71   39.60
   8   6   4  835.32   38.60
   8   6   4  892.91   39.40
   8   1  -5   45.40    8.80
  -1  -5  -8   39.50    7.00
  -1  -5  -8   57.09    9.10
   5  -8   1   45.50    8.20
   5  -8   1   56.49    9.70
  -1   5   8   41.10    8.70
  -8  -1  -5   49.60    8.90
   8  -1   5   51.79    8.70
   8  -1   5   61.59    9.50
   5   8  -1   47.60   10.00
  -1  -5  -8   57.79    9.20
   5  -8   1   43.30    8.20
  -5   8   1   49.10   10.60
   5   8  -1   52.19    7.80
   8  -1   5   33.50    8.00
  -8   1   5   44.90    8.60
  -5  -8  -1   46.20    8.50
   8   1  -5   67.29    9.20
   8   1  -5   51.69    8.70
   5   8  -1   56.39   10.10
   1  -5   8   58.69    9.50
   5  -8   1   50.09    8.80
   1   5  -8   63.39    9.00
  -8  -1  -5   52.59    8.00
   1   5  -8   47.70    9.60
   1  -5   8   59.49    9.20
  -5  -8  -1   57.69    8.90
  -5  -8  -1   29.70    7.30
  -1  -5  -8   50.39    8.70
   1   5  -8   52.09    9.00
   5  -8  -1   50.19    8.50
  -1  -5   8   58.99    9.60
   1   5   8   51.19    9.10
   8   1   5   57.89    9.20
   8  -1  -5   69.29   10.00
   1  -5  -8   60.49    9.50
  -1  -5   8   40.50    8.10
   1   5   8   51.19    9.50
  -1  -5   8   66.79    9.90
   8  -1  -5   56.19    9.10
   8  -1  -5   58.49    9.00
  -5  -8   1   57.29    9.20
   8   1   5   56.99    9.30
   8   1   5   55.69    9.20
  -8  -1   5   60.79    9.80
  -8   1  -5   49.80    8.40
  -5  -8   1   52.29    8.90
  -1   5  -8   31.90    7.20
  -5   8  -1   38.60    9.20
  -1   5  -8   61.99    9.20
  -5   8  -1   37.50    8.30
   1  -5  -8   55.89    8.60
   1  -5  -8   54.29    8.60
  -8   1  -5   54.99    7.60
   8   1   5   58.09    9.50
   5  -8  -1   64.19    8.80
   5  -8  -1   55.09    8.70
   5   8   1   33.90    8.90
   5   8   1   55.69    7.30
  -5  -8   1   37.00    7.70
   5  -8  -1   55.19   10.40
   3  -5   8  162.68   14.90
  -3   5   8  158.18   13.80
   3  -5   8  148.29   13.50
   8   3  -5  129.89   13.50
   3  -5   8  145.09   13.10
  -3   5   8  149.19   15.20
   5  -8   3  142.69   14.20
  -8  -3  -5  132.19   13.30
   3   5  -8  148.49   14.80
  -8  -3  -5  153.08   14.40
  -3  -5  -8  115.49   13.10
  -3  -5  -8  151.38   10.10
  -8   3   5  145.59   13.90
   8  -3   5  162.38   14.80
   8  -3   5  129.89   12.10
  -8   3   5  164.38   16.10
  -5  -8  -3  139.99   14.20
  -3  -5  -8  164.98   15.10
  -3  -5  -8  142.89   13.30
   8   3  -5  114.89   13.50
   8   3  -5  141.79   13.70
   8  -3   5  132.69   13.90
  -5   8   3  179.88   17.40
   5   8  -3  114.49   14.40
   5   8  -3  155.08   13.90
   3  -5   8  151.28   14.70
  -5  -8  -3  145.79   13.80
  -5  -8  -3  153.48   14.60
  -8  -3  -5  123.39   13.00
   5  -8   3  148.89   14.60
   5  -8   3  155.58   13.80
   5   8  -3  150.18   13.80
   8  -3   5  141.69   13.90
   5  -8   3  159.28   12.20
   3   5  -8  117.69   13.00
   3   5  -8  131.19   13.50
  -3   5  -8  148.39   13.80
  -5   8  -3  159.98   14.60
  -8   3  -5  131.79    9.90
   5  -8  -3  143.39   13.00
   5  -8  -3  130.59   14.00
   8   3   5  133.69   14.00
  -5  -8   3  167.58   14.80
  -8   3  -5  140.89   12.90
   3   5   8  158.48   14.00
   3  -5  -8  158.28   14.50
   3  -5  -8  126.39   12.40
  -5  -8   3  154.98   14.20
   5   8   3  142.69   14.10
   5   8   3  111.39   13.40
   5   8   3  125.59   11.80
   3  -5  -8  124.59   14.00
   8  -3  -5  146.59   13.80
  -5  -8   3  168.18   14.50
  -5   8  -3  146.29   16.00
   5  -8  -3  146.49    7.70
  -3   5  -8  125.69   13.30
  -3  -5   8  139.99   14.20
  -3  -5   8  118.59   12.50
   3   5   8  144.99   15.10
   5  -8  -3  100.59   12.30
   8   3   5  152.78   14.70
   5  -8  -3  154.08   15.20
   8  -3  -5  167.08   15.40
  -8  -3   5  149.49   13.70
  -8  -3   5  165.38   15.00
   8   3   5  119.39   13.00
  -3   5  -8  117.39   12.10
   8  -3  -5  138.59   15.30
  -3  -5   8  136.79   14.40
  -3  -5   8  110.49   13.00
  -5  -8   3  147.79   14.50
  -5   5   8   -0.60    4.60
  -8  -5  -5   -3.20    5.10
  -5  -8  -5   -9.20    4.60
  -5  -8  -5    6.30    5.40
  -5  -8  -5   12.70    6.00
  -8  -5  -5    3.30    5.90
  -5   8   5   -2.10    4.90
   5  -5   8   -9.40    4.10
   5   5  -8   -3.60    5.90
   5  -8   5   -3.80    5.20
   5  -8   5    0.00    4.50
   5  -8   5    1.20    5.20
   5  -8   5    2.00    5.00
   5   5  -8    8.90    6.90
   5  -5   8   -3.30    5.70
   5  -5   8   -0.50    5.10
   5  -5   8    8.50    6.00
   5  -8   5    3.20    5.20
   8  -5   5    7.90    6.40
   8  -5   5    3.50    5.40
   8  -5   5    0.60    5.00
  -5  -5  -8   -1.70    5.60
   8   5  -5    2.10    5.30
  -8  -5  -5    4.00    6.10
   8  -5   5   -2.90    5.30
   8   5  -5    4.70    6.00
  -8   5   5   11.80    6.00
  -8   5   5   -8.80    7.70
  -5   8   5    1.20    7.80
  -5  -5  -8    4.30    6.10
  -5   5   8   -3.50    6.90
  -5  -8  -5    3.50    5.40
   8   5  -5   10.40    7.50
   5   8  -5   -5.80    5.30
   5   8  -5    4.30    7.40
   5   5  -8   -5.70    5.60
   5   8  -5  -11.00    4.80
  -5  -8   5    2.10    5.90
   5  -8  -5    2.80    4.40
   5  -5  -8   -2.40    5.10
   5   5   8    3.80    3.90
   8   5   5   -0.90    4.50
   5   5   8    7.90    6.80
   5  -8  -5   -4.90    4.40
   5  -8  -5   -1.60    3.10
  -5  -8   5   -0.60    5.20
  -8  -5   5   -3.50    5.40
  -5   8  -5   -9.80    5.30
   5   8   5    5.50    6.00
   8  -5  -5   -3.60    5.70
   8  -5  -5   -2.10    3.00
  -5   5  -8    3.50    4.50
  -5   5  -8   -1.90    5.50
  -8  -5   5   -0.70    6.10
  -5   8  -5   -6.90    5.00
  -5  -8   5   -3.30    5.40
  -5  -5   8    4.80    6.30
  -5   5  -8    0.80    4.50
   5  -5  -8    0.70    4.40
  -5  -5   8    6.40    6.10
  -5  -5   8   -4.90    5.40
   8   5   5   -7.90    4.50
   8   5   5   -0.50    5.20
   5  -5  -8    3.50    5.10
   5  -8  -5   -2.70    5.80
   5  -5  -8   -3.40    5.70
   5   5   8    1.70    5.50
   5   5   8   -4.00    4.40
  -5  -5   8    0.00    5.60
   8  -5  -5   -0.20    5.30
   8  -5  -5   -4.30    5.30
   5   8   5   -2.20    5.20
   5   8   5    0.90    5.00
   5   5   8   -6.90    5.00
   7  -5   8   -1.00    4.80
  -8  -7  -5    3.50    6.60
  -7  -5  -8   -1.80    6.50
  -7  -5  -8   -2.50    6.50
   7   5  -8   -3.90    7.70
  -8  -7  -5    2.20    5.70
   5   8  -7   -3.10    4.30
   8   7  -5    7.30    6.10
  -7   5   8    4.10    5.80
  -7   5   8   -7.90    7.20
   5  -8   7    1.90    6.10
   7  -5   8   -1.50    5.50
  -8   7   5    0.70    9.70
  -5  -8  -7   -7.40    5.20
   8  -7   5    3.90    6.50
   8   7  -5    1.90    8.10
  -8  -7  -5    4.60    6.60
   7   5  -8    8.70    7.00
   7   5  -8    5.20    6.20
   5  -8   7    0.70    7.00
   7  -5   8  -10.20    5.50
  -5   8   7   -4.90    7.80
   8  -7   5   -2.50    6.30
   8  -7   5   -1.90    5.30
   8  -7   5   -1.90    6.00
   8  -7   5   -1.50    4.70
   5  -8   7   -1.90    5.50
   5  -8   7   -3.80    5.40
   8   7  -5   -5.10    5.70
   7  -5   8    4.10    6.30
  -5  -8  -7    9.80    7.10
   5   8  -7  -12.50    7.30
  -5  -8  -7   -2.50    6.10
   5   8  -7   -3.00    6.10
  -5  -8   7    6.20    6.50
   8   7   5    8.70    6.90
  -8  -7   5  -11.60    5.70
   8   7   5    1.60    6.80
  -5  -8   7   -2.30    5.90
  -7   5  -8   -0.10    4.00
   8  -7  -5    8.50    6.30
   8   7   5   -1.20    6.00
   7   5   8   -0.70    4.60
   7   5   8   -1.70    3.80
   5  -8  -7    0.70    5.40
   5  -8  -7    0.60    6.60
  -8  -7   5   -1.20    6.10
  -8  -7   5   -3.10    5.90
  -7   5  -8    0.60    4.40
  -5   8  -7   -9.20    5.10
  -5   8  -7   13.60    7.20
  -7  -5   8    1.60    6.40
  -7  -5   8    6.70    6.70
   7   5   8    0.50    5.60
  -7  -5   8   -3.00    6.10
  -5  -8   7   -0.50    5.60
  -5  -8   7  -11.00    4.70
   8  -7  -5   -3.80    6.40
   8   7   5   -3.70    5.10
   5  -8  -7    6.50    4.50
  -5   8  -7  -13.40    6.00
   7   5   8    0.60    6.90
   7  -5  -8    3.20    5.20
   7  -5  -8   -5.30    5.70
   5   8   7    4.00    5.90
   5   8   7    3.20    4.80
   5   8   7  -15.00    4.90
   5   8   7   -0.90    6.70
   7  -5  -8    5.10    6.50
  -8   7  -5  -17.50    7.20
   5  -8  -7  -10.30    5.50
   8  -7  -5   -1.10    7.70
   8  -7  -5   -4.30    5.70
   7  -5  -8    5.00    5.30
   0  -6   8   -0.90    4.10
  -8   0  -6    4.40    4.80
   6   8   0    7.10    7.00
   8   0  -6   -1.00    5.10
   8   0  -6   -3.60    5.20
   8   0  -6    0.50    5.60
   8   0   6    0.40    4.90
   8   0   6   -1.00    5.10
   8   0   6    9.70    6.10
   6   8   0   -1.20    4.10
   6  -8   0    5.50    5.90
  -8   0  -6    1.40    5.70
  -8   0  -6   -0.70    4.10
  -8   0   6   -2.90    5.40
  -8   0   6   -2.80    5.80
   0   6  -8    2.00    4.60
   6   8   0    1.90    5.90
  -6  -8   0    0.40    5.10
  -6  -8   0   -0.50    5.20
   0  -6   8   -1.80    4.60
   0   6  -8    1.20    5.60
   0  -6  -8   -6.70    3.80
   0   6   8    2.90    5.10
   0   6   8    3.80    6.00
   8   0  -6    3.60    5.40
   0  -6   8    4.70    5.30
   0  -6   8   -0.90    5.00
   6  -8   0    6.90    6.80
  -6  -8   0   -0.30    4.80
   0  -6  -8    7.60    5.70
   0  -6  -8   -2.80    4.80
  -6  -8   0    0.20    5.20
  -6   8   0   -2.90    7.10
   6  -8   0    1.80    5.00
   6  -8   0    1.00    5.30
   0  -6  -8    9.00    5.60
  -8  -2  -6 1460.65   55.39
   2  -6   8 1399.86   55.99
   2  -6   8 1486.75   53.99
   8  -2   6 1430.36   55.89
   2  -6   8 1430.46   54.79
  -2  -6  -8 1389.16   55.59
   8  -2   6 1312.97   55.09
  -8  -2  -6 1326.07   55.29
  -8  -2  -6 1479.85   55.19
   2   6  -8 1378.56   55.79
   2   6  -8 1303.87   54.29
  -8   2   6 1381.56   54.89
  -8   2   6 1437.56   55.49
  -2  -6  -8 1417.66   52.39
   6   8  -2 1386.36   53.59
  -2   6   8 1360.16   53.49
  -2   6   8 1404.66   56.89
   6  -8   2 1399.76   55.49
   6  -8   2 1293.67   54.29
   6   8  -2 1309.07   56.89
  -6  -8  -2 1413.36   56.09
  -6  -8  -2 1402.36   53.29
  -6  -8  -2 1439.86   54.99
  -6  -8  -2 1387.96   55.49
   8   2  -6 1432.26   54.39
   8   2  -6 1434.76   55.89
  -2  -6  -8 1364.56   55.39
   6  -8   2 1383.06   54.09
   6   8  -2 1490.55   54.59
   2   6  -8 1381.66   56.89
  -6   8   2 1401.46   57.09
   8   2  -6 1371.16   55.09
  -2  -6  -8 1400.56   54.79
   8  -2   6 1355.46   55.49
   2  -6   8 1395.06   55.59
   6   8  -2 1373.66   53.49
   6  -8   2 1399.66   55.79
   8   2  -6 1373.26   55.19
  -2   6  -8 1427.76   56.19
   6  -8  -2 1379.06   56.29
   8   2   6 1382.86   55.99
  -6  -8   2 1436.56   54.39
   6  -8  -2 1386.56   54.29
  -2   6  -8 1383.66   56.09
  -6  -8   2 1392.36   55.79
  -6   8  -2 1392.36   55.69
  -6  -8   2 1320.47   55.29
   6  -8  -2 1373.26   55.49
   8   2   6 1398.56   55.69
   6  -8  -2 1405.16   55.19
   8  -2  -6 1426.66   54.59
   8  -2  -6 1363.56   54.59
   8  -2  -6 1426.46   56.09
   8   2   6 1401.56   54.99
   8  -2  -6 1432.86   54.79
  -8  -2   6 1395.16   55.39
  -8   2  -6 1427.66   54.79
  -8   2  -6 1395.86   52.39
  -8   2  -6 1386.56   50.89
  -2  -6   8 1382.46   55.99
  -2  -6   8 1424.46   56.09
  -8  -2   6 1383.46   54.59
  -6  -8   2 1431.86   53.29
  -6  -8   2 1386.46   54.49
  -2  -6   8 1463.15   56.19
  -2  -6   8 1452.45   54.29
   2  -6  -8 1417.96   56.19
   2  -6  -8 1455.25   54.39
   2   6   8 1414.96   54.69
   2   6   8 1312.27   55.79
   6  -8  -2 1380.86   53.69
  -2  -6   8 1493.05   53.79
   2  -6  -8 1389.66   55.09
   6   8   2 1449.15   56.79
   6   8   2 1446.46   55.79
   6   8   2 1425.36   50.59
   8   2   6 1492.85   56.19
  -8  -4  -6  875.81   39.40
  -4   6   8  893.81   37.30
  -4   6   8  858.31   40.30
   4  -6   8  878.91   38.80
  -8  -4  -6  802.42   38.50
   6   8  -4  841.12   38.20
   8   4  -6  904.71   39.30
   8  -4   6  856.71   39.30
   8  -4   6  872.71   38.80
   8  -4   6  897.71   37.40
   4  -6   8  824.82   38.40
   6  -8   4  858.61   39.60
   6  -8   4  901.31   37.90
  -8  -4  -6  797.22   38.30
  -6  -8  -4  862.71   39.20
  -8   4   6  823.22   39.80
  -6   8   4  885.81   41.40
  -4  -6  -8  870.41   39.70
  -4  -6  -8  875.21   37.50
  -4  -6  -8  902.61   39.90
   6  -8   4  926.81   37.80
   8   4  -6  912.61   40.50
   6   8  -4  846.62   41.10
   6   8  -4  864.71   38.30
   8   4  -6  861.81   38.90
   4   6  -8  881.31   40.20
  -8   4   6  925.11   38.30
   8  -4   6  864.51   39.60
  -6  -8  -4  864.01   39.10
  -6  -8  -4  905.71   37.60
   6  -8   4  854.31   39.20
   4   6  -8  830.32   38.40
   4  -6   8  872.51   38.00
   4  -6   8  894.21   39.30
   4   6  -8  870.91   39.60
  -8   4  -6  852.51   36.80
  -4   6  -8  875.61   36.90
  -4   6  -8  900.81   40.20
  -4   6  -8  928.31   39.60
   4   6   8  880.11   37.60
   4   6   8  896.01   40.20
   6  -8  -4  864.51   39.00
   6  -8  -4  875.11   37.40
   6  -8  -4  890.01   39.60
   6   8   4  864.91   39.30
   6   8   4  898.71   38.30
   8  -4  -6  967.30   39.20
   6   8   4  843.92   38.30
  -6  -8   4  903.61   39.80
  -6  -8   4  864.51   37.00
  -6  -8   4  897.31   38.60
   8   4   6  896.81   38.40
   8   4   6  869.81   39.70
  -8   4  -6  913.91   35.10
   4   6   8  945.41   39.50
  -4  -6   8  841.32   39.30
   8   4   6  863.21   39.10
  -4  -6   8  926.91   38.10
  -4  -6   8  851.01   39.30
  -8  -4   6  944.11   39.70
   8  -4  -6  893.11   35.00
  -8  -4   6  906.31   39.20
  -6  -8   4  850.61   38.90
   8  -4  -6  848.02   37.90
   8  -4  -6  848.72   39.70
  -6   8  -4  941.21   39.30
   4  -6  -8  861.41   39.60
   4  -6  -8  909.11   36.90
   4  -6  -8  975.40   40.20
  -4  -6   8  952.70   40.20
   6  -8   6 1128.79   47.00
   8   6  -6 1200.78   48.50
   8   6  -6 1166.58   48.30
   8  -6   6 1151.48   49.00
   8  -6   6 1182.28   47.70
   8  -6   6 1080.69   46.50
   8   6  -6 1178.18   50.89
   6  -8   6 1187.68   49.70
   6   8  -6 1198.58   51.49
   6   8  -6 1102.69   47.90
   6   8  -6 1144.99   48.70
   6  -8   6 1171.18   48.90
   6  -8   6 1190.28   47.30
   6   6  -8 1084.39   48.70
   6   6  -8 1126.49   48.30
  -6  -8  -6 1133.89   47.40
  -6  -8  -6 1109.79   48.60
   6  -6   8 1157.28   48.90
   8  -6   6 1185.78   49.50
   6  -6   8 1202.58   49.10
  -6  -6  -8 1152.68   49.50
  -6  -6  -8 1129.19   48.90
   6  -8   6 1114.79   46.60
  -6   6   8 1020.80   48.90
   6  -6   8 1211.18   47.50
   6  -6   8 1177.38   48.40
  -8   6   6 1178.78   46.10
  -8   6   6 1068.39   49.80
  -6  -8  -6 1094.49   48.60
   6   6  -8 1105.59   48.90
  -8  -6  -6 1059.89   48.00
  -8  -6  -6 1152.88   49.20
  -6   8   6 1111.29   50.19
  -6   6   8 1101.79   45.70
  -8  -6  -6 1141.59   48.40
   6   8   6 1163.88   49.10
   6   6   8 1130.49   49.60
  -6  -6   8 1176.58   47.70
  -6  -6   8 1046.40   48.10
   6  -8  -6 1177.18   49.90
   6   8   6 1149.19   46.30
   6  -6  -8 1123.89   49.10
   6  -6  -8 1133.79   44.80
   6  -6  -8 1050.39   44.80
   6  -6  -8 1147.39   49.30
   8  -6  -6 1112.29   49.30
  -6  -6   8 1116.29   48.10
  -6   6  -8 1143.19   44.90
  -6  -8   6 1161.58   48.20
  -6  -8   6 1096.99   48.80
  -6  -8   6 1185.88   46.60
   6   8   6  997.30   47.90
   6   6   8 1168.48   46.90
   6   6   8 1048.30   51.89
   6   6   8 1198.28   49.40
   6   8   6 1208.88   48.10
   6  -8  -6 1079.69   45.50
  -6   8  -6 1155.08   51.29
  -6   8  -6 1127.69   47.40
   8   6   6 1118.69   48.70
   6  -8  -6 1132.59   49.30
  -8  -6   6 1070.99   48.40
  -8  -6   6 1153.78   47.80
  -8  -6   6 1130.89   46.40
  -6   6  -8 1132.89   49.99
   8  -6  -6 1151.48   48.30
   8  -6  -6 1169.38   47.30
   8   6   6 1145.79   48.70
  -6   6  -8 1134.09   47.50
   8   6   6 1125.99   46.80
   1  -7   8   -4.60    4.80
   1  -7   8   -5.50    5.00
   1  -7   8   10.00    6.70
   1  -7   8    9.20    6.40
   1  -7   8   15.40    6.80
   8  -1   7    5.60    6.00
   8  -1   7    8.80    6.30
  -8  -1  -7    0.80    4.90
  -8  -1  -7    2.50    6.20
  -8  -1  -7    9.90    5.90
  -8   1   7   11.50    8.60
  -7  -8  -1   12.60    7.00
  -1   7   8    1.70    6.60
  -7  -8  -1   11.10    5.90
  -7  -8  -1    4.30    5.60
   7   8  -1   -2.00    7.00
   8   1  -7    5.20    5.30
   8   1  -7    4.80    6.00
   8   1  -7    3.30    5.80
  -7  -8  -1    8.40    5.50
   8  -1   7    6.60    6.10
  -8   1   7    8.70    6.60
   7   8  -1    6.50    5.10
   7  -8   1   12.70    6.30
   7  -8   1    1.80    6.40
   7  -8   1    1.90    5.90
   1   7  -8    4.80    6.10
  -7   8   1    7.40    9.40
  -1  -7  -8    2.30    6.30
  -1  -7  -8    1.30    5.80
  -1  -7  -8    0.70    5.70
  -1  -7  -8    6.20    5.70
   7   8  -1    3.40    5.40
   7   8  -1   -3.80    4.60
   7  -8   1   -2.50    5.00
   1   7  -8    5.80    6.90
  -8   1   7    5.40    5.50
   8   1  -7   14.40    7.10
   8  -1  -7    3.70    5.60
   8  -1  -7    7.50    5.90
  -7  -8   1   16.20    7.00
   7   8   1    4.30    7.40
   1  -7  -8   12.10    5.90
   8   1   7    1.50    4.40
   8   1   7   15.80    7.50
  -1  -7   8   -8.10    4.60
  -1   7  -8   14.50    7.40
  -1   7  -8    3.90    6.50
   1  -7  -8    5.40    6.10
  -8   1  -7    5.20    6.30
  -8   1  -7   -5.00    5.10
  -8   1  -7   10.10    5.40
  -7  -8   1   -3.40    4.80
  -7  -8   1    4.80    6.00
   1   7   8   12.40    6.20
  -8  -1   7    8.70    7.10
  -1  -7   8    6.90    6.10
  -1  -7   8    4.20    5.50
   7   8   1    6.70    6.10
   1  -7  -8    2.10    5.30
   7  -8  -1    3.50    6.20
  -7  -8   1    8.20    5.70
   8  -1  -7    3.80    5.40
   8  -1  -7   -4.90    5.40
  -7   8  -1    0.70    7.70
  -1  -7   8   14.00    7.00
   1   7   8    1.30    6.70
   7  -8  -1    6.70    6.30
   7  -8  -1   11.30    6.10
   7  -8  -1    1.80    7.00
   8   1   7    9.80    6.40
  -1  -7   8    1.90    5.30
  -8  -1   7    6.20    5.80
   7   8   1    7.80    4.00
   1  -7  -8   17.60    6.60
   8   3  -7   61.49   10.60
   8   3  -7   48.00    9.70
   8  -3   7   47.60    8.00
   7  -8   3   61.89    9.70
  -7   8   3   43.10   12.20
  -3  -7  -8   46.80    9.50
  -7  -8  -3   49.10    8.60
   8   3  -7   27.80    8.50
  -8  -3  -7   41.90    9.00
  -8  -3  -7   27.70    7.70
  -8  -3  -7   40.40    9.10
  -3  -7  -8   28.30    7.90
  -3  -7  -8   47.10    9.70
  -3   7   8   55.79    8.80
  -3   7   8   26.30    9.70
   8  -3   7   47.80    9.50
   8  -3   7   38.50    8.70
   8  -3   7   30.70    8.10
  -8   3   7   45.00   10.80
  -7  -8  -3   33.40    9.20
  -7  -8  -3   39.80    8.50
  -7  -8  -3   45.70    8.80
   7   8  -3   42.00    8.20
   7  -8   3   40.30    9.30
   7  -8   3   48.50    9.10
   7  -8   3   31.40    8.70
   3  -7   8   29.70    8.00
   3  -7   8   31.30    8.00
   3  -7   8   48.50    9.10
   3  -7   8   45.10    9.30
   3   7  -8   39.10    9.70
   3   7  -8   26.70    8.30
   3   7  -8   41.40    9.60
   7   8  -3   53.99    9.70
  -8   3   7   44.90    9.40
   7   8  -3   36.80   10.00
   7   8  -3   51.89    8.30
   8   3   7   41.40    9.30
  -8  -3   7   30.10    8.10
  -8  -3   7   30.20    8.70
  -3  -7   8   36.80    9.20
  -3  -7   8   53.19    8.60
  -3  -7   8   46.80   10.00
  -3  -7   8   22.90    8.10
  -3   7  -8   54.39    8.50
  -3   7  -8   36.40    9.60
   8  -3  -7   36.40    7.50
   7  -8  -3   57.59    9.20
   8  -3  -7   51.89   10.10
   3   7   8   54.19    9.80
   3   7   8   48.40   10.10
   3  -7  -8   44.80    8.40
   3  -7  -8   41.10    9.10
  -7  -8   3   30.60    8.10
   8  -3  -7   39.50    8.60
  -7   8  -3   58.59   11.20
   7  -8  -3   47.50   10.80
   7  -8  -3   35.70    8.10
   7  -8  -3   48.10    9.80
  -7  -8   3   30.20    8.70
  -7  -8   3   32.40    8.80
  -7  -8   3   54.49    9.10
  -3   7  -8   41.60    8.60
   8   3   7   30.00    8.30
   8   3   7   43.30    9.80
   3  -7  -8   45.20    8.30
   3  -7  -8   41.20    9.70
   7   8   3   46.50   10.10
   7   8   3   37.00    9.20
   7   8   3   24.50    7.80
  -8  -3   7   39.80    7.90
  -8   3  -7   46.40    8.90
  -8   3  -7   51.49    7.80
  -8   3  -7   50.19    7.80
   8  -3  -7   39.90    9.60
   7  -8  -3   45.00    8.80
   7  -8  -3   58.49    8.60
   8   3   7   47.90    8.70
   7  -8   5    1.90    6.10
   7   8  -5    0.00    6.20
   7   8  -5   -2.20    6.10
  -5  -7  -8   -9.60    5.80
   7   8  -5    1.60    8.50
   5  -7   8    2.90    6.00
   5  -7   8   -5.00    5.20
   5   7  -8   -2.30    7.30
   5   7  -8  -10.90    5.40
   5   7  -8    8.10    5.90
  -5  -7  -8    0.60    6.20
   8  -5   7   -0.90    6.30
   8  -5   7   -3.70    5.90
   8  -5   7    2.00    6.10
   8   5  -7   -0.20    7.30
   8   5  -7    1.00    6.50
   8   5  -7    5.00    5.20
   5  -7   8    0.90    5.60
  -8  -5  -7   -3.30    6.00
  -8  -5  -7   -5.20    5.70
  -8   5   7   -4.90    5.60
  -8  -5  -7    0.50    6.80
  -5   7   8   -0.10    6.00
  -8   5   7   -1.80    8.70
   7  -8   5   -7.60    5.40
   7  -8   5    6.30    5.80
   7  -8   5    1.30    5.30
   7  -8   5   -1.30    6.40
  -5   7   8   -9.50    7.20
  -7  -8  -5    4.10    6.60
  -7  -8  -5    1.50    5.80
  -7  -8  -5  -10.20    5.00
   5  -7   8    1.60    6.30
  -7   8   5    8.70   10.50
  -5  -7  -8    2.50    6.20
   8   5   7    1.00    6.30
   8   5   7   -2.40    5.70
   8  -5  -7    8.00    7.40
   8   5   7   13.10    5.90
   8  -5  -7   -2.90    4.50
   5   7   8    7.50    6.20
   5   7   8   -2.60    6.60
   7  -8  -5   -2.90    6.60
   7  -8  -5   -3.50    5.30
   7  -8  -5    4.50    6.40
   5  -7  -8    2.80    6.40
   5  -7  -8   -4.20    5.10
   5  -7  -8    7.40    7.00
  -7  -8   5   -3.20    5.90
  -7  -8   5   10.50    6.90
  -7  -8   5   11.60    6.50
  -7   8  -5   -8.30    6.10
   8  -5  -7    3.80    6.90
   7   8   5    5.60    5.70
   8  -5  -7    0.80    6.00
   5   7   8    3.40    5.10
  -5  -7   8    2.20    5.80
  -5  -7   8  -10.40    5.00
  -5  -7   8   -0.70    5.90
  -5  -7   8    5.60    6.60
  -5   7  -8   -8.60    4.60
  -5   7  -8   -4.20    7.00
  -5   7  -8   10.80    6.80
   7   8   5   -9.40    5.60
   7   8   5   -5.80    5.90
  -8  -5   7    0.30    6.90
  -8  -5   7    1.90    7.00
  -8  -5   7   -9.90    5.00
  -8   5  -7   -0.80    5.50
  -8   5  -7    5.20    4.90
   7   8   5   10.80    7.20
  -8  -7  -7   15.10    8.60
  -8  -7  -7    5.80    6.70
  -8  -7  -7    0.60    6.10
   7   7  -8   11.40    7.80
   7   7  -8    0.10    6.70
  -7   7   8   -3.70    5.10
  -8   7   7  -10.20    8.00
  -7  -8  -7   -6.90    6.10
  -7  -8  -7   -2.80    5.80
  -7  -8  -7    3.70    6.70
   8   7  -7   -2.30    6.30
   8   7  -7   -2.10    6.50
   7   7  -8    1.30    7.70
  -7  -7  -8   -4.60    6.70
  -7  -7  -8  -10.70    5.40
  -7  -7  -8    7.00    7.90
   7  -7   8   -7.20    5.90
   7   8  -7  -12.10    7.70
   8  -7   7    2.80    6.60
   8  -7   7   -5.20    6.40
   8  -7   7    1.10    6.10
   7  -7   8   -5.90    5.90
  -7   7   8  -10.70    8.10
   7  -7   8    0.90    6.80
   7  -7   8    7.80    7.50
  -7   8   7    2.80   10.10
   7   8  -7   -4.80    6.50
   7   8  -7    3.90    7.50
   7  -8   7    1.80    7.40
   7  -8   7   -4.90    6.10
   7  -8   7    3.50    5.50
   7  -8   7  -13.70    5.60
   8   7  -7  -16.00    7.00
   7  -7  -8  -10.30    6.10
   7  -7  -8    4.90    7.10
   7  -8  -7    8.50    7.90
  -7  -8   7   -6.60    5.90
  -8  -7   7   -2.00    5.80
  -7  -7   8   -1.40    6.70
  -7   8  -7    4.00    8.90
  -7   8  -7   -4.40    6.10
  -8  -7   7    1.40    7.10
  -8  -7   7   10.40    8.00
   7  -8  -7   -6.20    6.30
   7   7   8   -4.90    6.60
   7   7   8   -6.10    6.50
  -7  -7   8   -2.80    7.00
   7  -7  -8    7.70    6.90
   7  -8  -7   13.10    8.50
   7   8   7    2.70    6.10
   7   8   7   -3.20    5.20
   7   8   7   -0.80    6.90
   7   8   7  -12.70    7.30
   8  -7  -7   -1.20    6.50
   8  -7  -7    9.70    7.20
   8  -7  -7   -2.70    6.50
  -7  -7   8   18.80    8.60
  -7   7  -8    2.30    7.40
  -7   7  -8   -4.00    5.50
   7   7   8    2.50    6.70
  -7  -8   7    9.80    8.50
  -7  -8   7    2.60    6.60
   8   7   7   -1.50    6.10
   8   7   7    1.60    6.00
   8   7   7   -3.50    7.00
   8   7   7   13.10    8.20
  -8  -8   0 7128.69  246.18
  -8  -8   0 7434.36  244.18
  -8  -8   0 7201.88  246.08
  -8   0  -8 7465.95  244.88
  -8   0  -8 7253.07  244.28
  -8   0   8 7076.69  244.18
  -8   0   8 7182.68  245.88
  -8   0   8 7281.97  242.68
  -8   8   0 6951.60  246.68
   0  -8  -8 7580.74  245.28
   0  -8  -8 7199.98  246.08
   0  -8  -8 7469.75  244.78
   0  -8  -8 7349.86  243.88
   0  -8   8 7151.98  244.68
   0  -8   8 7253.67  244.88
   0  -8   8 7403.16  247.28
   0  -8   8 7177.18  242.38
   0  -8   8 7196.28  245.78
   0   8  -8 7364.86  247.68
   0   8  -8 7206.18  247.48
   0   8   8 7356.06  244.98
   0   8   8 7015.10  246.98
   8  -8   0 7490.75  245.48
   8  -8   0 7263.17  243.68
   8  -8   0 7324.57  245.88
   8  -8   0 7156.38  244.98
   8   0  -8 7239.58  245.08
   8   0  -8 7210.28  243.58
   8   0  -8 7123.69  244.68
   8   0  -8 7223.78  246.98
   8   0   8 7353.56  245.78
   8   0   8 7157.18  246.28
   8   0   8 7187.58  246.68
   8   8   0 7374.66  248.38
   8   8   0 7432.26  244.48
   8   8   0 7303.17  242.58
   8   8   0 7496.95  240.58
  -8  -8  -2   15.00    6.90
  -8  -8  -2    5.10    5.50
  -8  -8  -2   -3.10    4.60
  -8  -8  -2   10.00    6.70
   8   8  -2   -4.50    5.70
   8   8  -2    3.30    5.80
   8   8  -2    2.40    5.00
   2  -8   8   -6.10    5.50
  -8  -2  -8   -1.00    6.00
  -8  -2  -8    8.50    6.40
   8  -2   8    5.50    6.30
   8  -2   8    7.10    6.30
   8   2  -8   -1.10    6.10
   8   2  -8    3.10    6.30
   8   2  -8   -0.60    6.00
  -8   2   8   -7.80    5.90
  -8   2   8  -11.40    4.30
  -8   2   8    0.00    7.70
   2  -8   8    2.60    5.90
  -8   8   2    9.90   10.30
  -2  -8  -8    1.80    6.80
  -2  -8  -8    9.80    6.50
  -2  -8  -8    1.80    6.20
  -2  -8  -8    3.50    5.00
   8  -8   2   -1.70    6.50
   8  -8   2    3.30    6.10
   2   8  -8   -7.10    5.90
   8   2  -8    0.90    6.20
   2  -8   8   -5.70    5.20
   8  -8   2   -7.00    5.90
   8  -2   8    6.30    6.60
  -2   8   8   10.90    7.90
   2   8  -8    7.30    5.70
   2   8  -8   -4.80    7.20
   2  -8   8   -3.40    5.70
   8   8  -2    6.10    8.40
   8  -8   2    8.00    5.70
   2  -8   8    0.70    6.00
   2  -8  -8    0.80    4.90
  -2  -8   8   -1.10    5.00
  -8   8  -2   -2.20    7.50
   2  -8  -8    4.40    6.90
  -2  -8   8    2.40    4.80
   2  -8  -8   -2.00    4.80
   2   8   8   12.60    6.80
   2   8   8   -3.70    6.50
   8  -8  -2    4.60    6.10
   2  -8  -8   -6.40    5.30
   8  -8  -2    5.20    7.70
   8  -8  -2   -7.40    5.40
   8  -8  -2   -6.00    6.00
  -2   8  -8   -4.20    6.60
  -8  -8   2   -2.20    5.90
  -2  -8   8    0.50    6.10
  -2  -8   8    8.50    8.70
   8  -2  -8    0.10    5.70
   8  -2  -8   -6.80    5.00
   8  -2  -8   12.70    7.00
   8  -2  -8   -3.00    6.10
  -2   8  -8    1.40    5.20
  -8  -2   8    6.50    6.50
  -8  -2   8   -5.70    5.50
  -8  -2   8   -2.40    5.80
  -8   2  -8   -2.80    5.20
  -8   2  -8   14.60    5.90
  -2  -8   8    9.70    7.00
   8   2   8    6.20    5.50
   8   2   8   -1.10    5.60
   8   2   8    3.40    6.70
   8  -8  -2    2.20    5.00
  -8  -8   2    2.70    6.40
  -8  -8   2    3.00    6.90
  -8  -8   2    1.30    6.00
   8   8   2   -1.80    6.60
   8   8   2    6.40    6.50
  -8  -8  -4 3364.46  125.59
  -8  -8  -4 3597.24  124.39
  -8  -8  -4 3475.85  122.99
  -8  -8  -4 3426.66  125.49
   4  -8   8 3429.76  125.39
   4  -8   8 3498.95  124.99
   8  -4   8 3276.27  125.09
   8  -4   8 3651.03  125.99
  -8  -4  -8 3588.14  126.09
  -8  -4  -8 3571.24  125.99
  -8  -4  -8 3570.94  125.59
   8   4  -8 3501.25  126.09
   8  -8   4 3441.36  121.49
   8  -8   4 3538.75  124.89
   4  -8   8 3573.14  125.29
  -8   4   8 3379.36  123.59
  -8   4   8 3613.94  125.89
   8   8  -4 3790.82  125.39
  -8   8   4 3433.56  127.59
  -4  -8  -8 3474.95  125.99
  -4  -8  -8 3432.56  123.49
  -4  -8  -8 3536.65  125.49
   8   4  -8 3408.36  124.89
   4   8  -8 3417.16  126.59
   8  -4   8 3528.05  125.59
   8  -8   4 3448.95  126.09
   8  -8   4 3624.04  122.59
   8  -8   4 3329.87  125.29
   8   8  -4 3393.56  127.89
  -4   8   8 3404.86  127.09
   8   8  -4 3439.46  123.39
   8   4  -8 3506.15  125.69
   4   8  -8 3508.25  125.39
   4   8  -8 3568.54  127.29
   4  -8   8 3567.54  124.49
  -8  -8   4 3582.84  123.69
  -4  -8   8 3490.85  125.99
  -8  -8   4 3458.85  125.99
   4  -8  -8 3613.34  126.19
  -4  -8   8 3620.94  122.49
   4   8   8 3528.95  122.19
   4   8   8 3535.85  125.59
   4   8   8 3440.46  126.19
   4  -8  -8 3495.15  121.39
   8  -8  -4 3586.54  124.19
   8  -8  -4 3435.16  123.69
   8  -8  -4 3384.26  125.79
  -4  -8   8 3402.66  125.69
  -4   8  -8 3448.05  121.79
  -4   8  -8 3600.24  127.89
  -8  -4   8 3429.56  124.99
  -8  -4   8 3460.85  123.29
   8  -4  -8 3593.04  126.09
   8  -4  -8 3575.24  121.59
   8  -4  -8 3595.54  123.79
   8  -4  -8 3448.65  126.69
  -8  -8   4 3432.26  123.19
  -8  -8   4 3544.65  125.89
  -8   4  -8 3376.96  121.09
   8  -8  -4 3537.75  124.79
  -4  -8   8 3252.67  124.69
  -8  -4   8 3627.54  126.09
   8   4   8 3673.03  125.09
   8   4   8 3540.75  122.69
   8   4   8 3444.86  125.79
   8   4   8 3513.45  125.99
  -4   8  -8 3405.86  125.89
  -8   8  -4 3488.75  126.09
   4  -8  -8 3483.55  126.59
   8   8   4 3397.96  125.49
   8   8   4 3528.15  125.49
   8   8   4 3462.25  125.59
  -8  -8  -6   -6.20    6.30
  -8  -8  -6  -13.50    5.30
  -8  -8  -6    0.80    6.80
   8   6  -8   17.10    9.20
   8   6  -8    8.50    7.60
   8   6  -8   -1.40    6.80
  -8  -6  -8    8.50    8.20
  -8  -6  -8   14.80    7.70
  -8  -6  -8   -1.60    7.20
   6  -8   8    2.30    6.50
   8   8  -6    0.50    7.00
   8   8  -6    3.60    7.20
   8   8  -6    1.30    6.80
  -8   6   8   -6.30    5.90
  -8   6   8  -11.30    8.20
   8  -8   6    5.30    6.10
  -8   8   6    1.00   10.40
  -6  -8  -8   14.40    9.10
  -6  -8  -8    6.60    5.70
   6   8  -8   -2.60    7.40
   6   8  -8  -18.00    5.90
   8  -6   8   10.40    7.20
   8  -6   8   -1.70    6.30
   8  -6   8    4.30    6.70
   8  -8   6    1.10    6.60
   6  -8   8    1.70    7.10
  -6   8   8   -2.40    8.20
   8  -8   6   -1.40    6.30
   6   8  -8    2.20    8.40
   8  -8   6   -4.70    6.60
   6  -8   8   11.00    7.60
   6  -8   8   12.00    7.70
  -8  -6   8   11.00    7.70
  -6   8  -8    9.00    7.00
   6  -8  -8   -8.90    5.20
  -6  -8   8    2.20    6.80
  -6  -8   8    1.00    6.20
   6   8   8    1.60    5.60
   6   8   8   -1.70    6.40
   6   8   8    4.30    8.50
   8  -8  -6    8.70    6.90
   8  -8  -6    1.30    6.20
   8  -8  -6    9.20    8.10
   6  -8  -8    0.30    7.90
  -8   8  -6   -4.40    7.30
   6  -8  -8    5.30    7.30
  -6   8  -8   -5.50    6.40
   8  -6  -8   -5.90    6.70
   8  -6  -8    0.20    7.20
   8  -6  -8   -2.50    6.50
  -6  -8   8   -4.60    6.90
  -6  -8   8   -9.40    5.80
  -6   8  -8   -2.90    7.80
  -8  -8   6    7.90    7.80
  -8  -8   6    7.80    6.60
  -8  -8   6   14.30    7.20
   8   6   8   -3.40    6.40
   8   6   8    2.30    5.70
   8   6   8    1.20    6.40
   8   6   8   -2.70    7.10
  -8  -6   8   -0.20    6.50
  -8  -6   8    8.30    6.90
  -8   6  -8   -8.80    5.40
   8   8   6   -2.80    6.90
   8   8   6   -2.00    5.60
   8   8   6    1.90    7.60
   8   8   6   14.10    8.00
  -8  -8  -8 5536.65  193.98
  -8  -8  -8 5587.44  192.08
   8   8  -8 5578.44  195.18
   8   8  -8 5366.36  191.98
   8   8  -8 5387.26  192.28
   8  -8   8 5897.91  192.38
   8  -8   8 5434.56  192.68
   8  -8   8 5384.06  193.28
  -8   8   8 5454.05  194.58
   8  -8  -8 5378.66  192.88
   8  -8  -8 5497.45  189.38
  -8   8  -8 5562.44  191.68
  -8   8  -8 5629.04  192.48
  -8   8  -8 5540.65  195.48
  -8  -8   8 5305.87  193.08
  -8  -8   8 5487.35  190.48
  -8  -8   8 5658.63  191.78
   8   8   8 5652.63  191.58
   8   8   8 5286.27  193.18
   8   8   8 5428.86  193.38
  -1   0  -9   -1.00    5.00
  -1   0  -9    5.10    2.90
  -1   0  -9   10.20    5.30
  -1   0   9    5.00    5.00
  -1   0   9    8.90    5.40
  -1   0   9    9.10    6.70
   0  -9  -1   -5.00    5.90
   0  -9  -1    2.70    5.10
   0  -9  -1   -1.90    4.90
   0  -9  -1    0.60    3.40
   0  -9   1   -3.40    6.00
   0  -9   1    1.90    4.40
   0  -9   1   -4.80    4.90
   0  -9   1    3.30    3.60
   0   9  -1    3.60    5.60
   0   9   1    5.20    5.30
   1   0  -9   -2.90    5.10
   1   0  -9  -10.80    3.90
   1   0  -9    5.80    3.10
   1   0  -9   10.40    5.70
   1   0   9    4.60    4.80
   1   0   9   -3.80    4.70
   9  -1   0   -2.20    4.40
   9  -1   0   -3.80    2.90
   9  -1   0    0.70    4.40
   9  -1   0    6.00    5.10
   9  -1   0    2.00    3.30
   9   1   0   -2.30    4.50
   9   1   0   -2.00    4.10
   9   1   0   -1.20    4.30
   9   1   0    1.90    3.10
  -9   1   0    4.20    3.40
  -9   1   0    0.50    4.90
  -1   0  -9   -1.30    4.90
  -9  -1   0   -5.00    2.80
  -9   1   0   -3.60    4.50
  -9  -1   0    6.60    4.40
  -9  -1   0    2.60    4.80
   9  -3   0   -2.10    4.60
   9  -3   0    2.10    2.30
   9   3   0   -4.40    5.00
   9   3   0    2.80    5.60
   9   3   0    1.80    4.20
   9   3   0   -0.10    3.10
   3   0  -9    1.10    5.30
   3   0  -9    4.90    4.40
   3   0  -9    4.00    3.50
   3   0  -9    1.30    5.40
  -9  -3   0    1.50    5.40
  -9  -3   0   -2.00    4.80
  -9  -3   0    5.50    5.30
  -9   3   0   -0.90    5.40
  -3   0  -9    4.40    5.70
  -3   0  -9    1.80    3.50
   9  -3   0    3.00    4.80
   9  -3   0    2.40    4.00
   3   0   9   -4.10    4.80
   9  -3   0   -2.80    4.60
   0  -9  -3   -2.70    4.60
   0  -9  -3    3.40    4.70
   0  -9   3   -0.20    5.70
   0  -9   3    2.50    4.30
   0  -9   3   -0.70    4.70
   0   9  -3   -0.30    5.90
   0   9   3    6.20    5.60
   0   9   3    0.40    5.50
  -3   0   9   -4.60    4.20
   3   0   9   10.80    6.00
  -3   0  -9    4.30    3.80
  -3   0   9   -4.10    4.40
   3   0   9   -5.20    4.50
  -3   0   9    0.70    3.70
   5   0  -9    8.00    6.10
   5   0   9   -3.50    4.60
   5   0   9    2.90    5.70
   5   0   9    0.80    5.00
   0   9   5  -11.90    5.40
   9   5   0    0.30    6.20
   9  -5   0    4.30    5.80
   9  -5   0    3.50    5.60
   9  -5   0   -7.00    4.30
   9   5   0    5.40    6.00
  -5   0   9   -7.20    4.80
   0  -9  -5    1.20    5.30
   0  -9  -5    2.50    6.00
   0  -9  -5    1.40    4.90
   0  -9   5    2.20    5.10
   0  -9   5   12.90    6.70
   0  -9   5    1.20    5.70
   0  -9   5   -2.20    5.40
  -9  -5   0    0.80    5.30
  -9  -5   0   -0.70    5.00
   5   0   9    4.80    6.20
   9  -5   0   -6.30    4.90
   5   0  -9   -1.80    4.90
   0   9  -5   -2.00    5.50
   0   9   5   -9.30    4.40
  -9   5   0   -0.10    6.90
  -5   0  -9    1.20    5.50
  -5   0  -9   -5.50    3.10
  -5   0   9   -6.30    5.00
  -5   0   9   -4.20    5.10
   0  -9   5   15.00    9.00
   0  -9   5   -2.50    4.40
   5   0  -9   -4.50    4.70
   5   0  -9   -0.80    4.00
   0   9  -5    1.80    6.80
  -9  -5   0    0.70    5.30
   9   5   0    1.70    3.10
   9   5   0    3.80    5.00
   9   5   0    0.70    4.50
   9   7   0    3.60    6.70
  -7   0   9    4.50    6.00
   0  -9  -7   -1.50    5.70
   0  -9  -7    4.30    6.80
   0  -9  -7   -4.00    4.80
   7   0  -9    3.00    6.20
   7   0   9   -4.90    5.70
  -9  -7   0   10.00    6.60
  -9  -7   0   -4.80    5.80
   9   7   0   -8.30    6.00
  -9   7   0    5.30    8.90
  -7   0  -9   -4.40    5.90
  -7   0  -9    7.10    6.50
  -7   0   9    7.70    7.00
  -7   0   9    5.20    7.10
  -7   0   9   -4.90    5.80
   7   0  -9   -1.00    5.50
   7   0  -9    0.90    4.40
   7   0   9   -4.90    5.40
   7   0   9   10.00    6.10
   0  -9   7   -5.90    7.00
  -7   0   9    4.50    6.10
   0  -9  -7   -5.40    4.90
   0  -9   7    3.80    5.50
   0   9  -7   -0.30    7.50
   0   9  -7    5.40    5.30
   0   9   7   -6.00    6.70
   0  -9   7   -3.00    4.80
   7   0  -9   -3.50    4.70
   7   0   9   14.50    7.60
   9  -7   0   -8.40    5.20
   9  -7   0   -4.00    4.50
   9  -7   0   -1.60    5.70
   9  -7   0    0.40    6.00
   0  -9   7    2.70    6.50
   0  -9   7    1.70    5.00
   9   7   0   -0.50    6.30
   9   7   0   -9.20    5.10
  -9  -7   0    1.60    5.70
   9   0  -1    2.20    3.50
   9   0  -1   -5.00    4.80
   9   0  -1   -0.30    5.70
   9   0  -1   -0.50    4.10
   0   1   9    1.00    3.70
   0  -1   9    6.00    5.20
   9   0   1    3.40    5.20
   9   0   1    3.80    5.90
   9   0   1   -7.30    3.90
   9   0   1    0.90    2.90
   0   1  -9   -2.20    4.80
   1  -9   0   -0.30    3.50
   1  -9   0   -2.10    3.50
   1   9   0    8.20    4.90
  -9   0  -1    1.60    5.40
  -9   0  -1    1.70    3.80
  -9   0  -1    2.70    3.40
   0   1   9    4.30    5.20
   1  -9   0    6.00    5.40
   1  -9   0    1.40    4.70
   0  -1  -9   -0.70    4.70
   0  -1   9    0.40    4.90
  -1  -9   0   -0.90    3.60
  -1   9   0   -3.20    5.20
   0  -1  -9    7.70    5.20
   0  -1  -9   10.50    5.70
  -1  -9   0   -1.00    4.60
  -9   0   1    0.40    3.50
   0  -1   9   -0.40    4.70
   0   1  -9   -0.30    5.00
   0   1  -9   -3.20    2.90
  -9   0   1    6.00    5.30
  -1  -9   0    0.20    5.10
   9  -2   1   58.89    8.90
  -1  -9  -2   55.49    9.20
   2  -1   9   59.49    9.20
   9  -2   1   64.19    6.40
  -1   9   2   73.19   10.00
   1   9  -2   65.99   10.90
  -2   1   9   50.69    8.60
  -1  -9  -2   54.49    9.00
  -9  -2  -1   59.59    9.60
  -1  -9  -2   58.19    7.90
   9   2  -1   56.19    7.20
   9   2  -1   65.09   10.50
  -9  -2  -1   51.59    7.80
   1  -9   2   57.79    9.10
  -9   2   1   68.09    9.10
  -9   2   1   73.99   10.70
  -2  -1  -9   53.99   10.90
  -2   1   9   62.79    9.60
  -2  -1  -9   60.19    7.90
   9   2  -1   62.49    8.60
   9  -2   1   60.29    9.30
   2  -1   9   28.30    7.60
   2   1  -9   75.09   10.20
   9  -2   1   53.39    8.20
   9  -2   1   63.29    7.80
   9   2  -1   44.50    8.40
  -2  -1  -9   72.89   10.50
   1  -9   2   62.49   10.00
   1  -9   2   74.19   11.20
   2   1  -9   55.79    6.60
   2   1  -9   74.49   10.50
   1  -9   2   86.79   10.60
   1  -9  -2   68.09    7.70
  -1  -9   2   57.59    9.70
  -2   1  -9   73.79    9.80
  -9   2  -1   87.29   11.60
  -1  -9   2   74.09    8.70
  -1  -9   2   41.80    8.30
   1   9   2   39.10    8.10
   2  -1  -9   63.99    9.80
  -2   1  -9   67.39    7.30
   9  -2  -1   59.39    9.10
   1  -9  -2   62.09    9.90
  -9   2  -1   63.99    8.80
  -9   2  -1   70.29    6.40
  -2  -1   9   49.30    9.00
  -2  -1   9   69.39    9.70
   2   1   9   74.59   10.30
   2   1   9   61.09    9.10
   2   1   9   67.19   10.10
  -9  -2   1   59.69    8.20
   9  -2  -1   52.99    7.70
  -1   9  -2   49.80    9.80
  -2  -1   9   55.99    8.90
   9  -2  -1   54.99    6.00
   1  -9  -2   67.59    9.80
   2  -1  -9   49.40    8.80
   2  -1  -9   57.59    9.40
  -9  -2   1   64.49    9.20
   1  -9  -2   44.00    8.70
   9   2   1   50.29    9.50
   9   2   1   52.39    5.40
   9   2   1   61.39    9.70
  -1  -9   2   65.39   10.40
  -2   1  -9   63.29    8.60
   9  -2  -1   57.39   10.20
   9  -2  -1   45.10    8.30
   9   4  -1  100.49   12.60
   4   1  -9   82.69   11.90
   4  -1   9  113.09   12.00
   9  -4   1   83.99   11.10
   4  -1   9   90.89   11.90
   9  -4   1   88.39   11.00
   1   9  -4   84.79   11.90
   1   9  -4  107.29   12.70
   1  -9   4   96.99   11.80
   1  -9   4   99.29   12.30
   9  -4   1   83.99   10.80
  -4   1   9  104.79   11.90
  -9  -4  -1   93.59   11.40
   9   4  -1  100.19   10.90
   9   4  -1  101.99    9.10
  -4  -1  -9   99.69    9.20
  -9   4   1  149.88   15.20
  -4  -1  -9  117.09   13.00
   4   1  -9  102.09   12.60
   1  -9   4   83.19   11.60
   1  -9   4  105.99   12.50
   9   4  -1   97.49   11.90
  -9  -4  -1  104.19   12.00
  -4   1   9   90.79   11.60
   4  -1   9  100.49   11.00
  -1  -9  -4   71.99    9.50
  -9  -4  -1  100.69   11.50
   4   1  -9   90.19    9.20
   4   1  -9  100.09   11.30
  -1  -9  -4   76.49    9.70
  -1   9   4  101.79   12.50
  -1  -9  -4   98.39   11.80
  -1   9   4   91.19   10.20
   9  -4  -1   97.69   11.00
  -4  -1   9  121.09   12.70
   4   1   9  125.09   13.70
   4   1   9   80.49   11.20
  -4   1  -9   93.19   11.60
  -4   1  -9   97.89    9.90
  -1  -9   4   97.29   10.70
   4  -1  -9   69.19   10.80
   4  -1  -9  104.09   11.90
   4   1   9  118.69   13.00
   4   1   9   99.09   10.90
  -1  -9   4   85.99   11.80
   1   9   4   87.49   10.10
  -9  -4   1   82.99   10.70
   9   4   1   95.39    6.60
  -1  -9   4  100.29   10.90
  -1  -9   4  100.89   12.70
  -1  -9   4   96.39   12.10
   9   4   1   92.49   11.10
  -4  -1   9  123.39   12.40
   9   4   1   97.59   12.80
   9  -4  -1  113.99   11.60
   1  -9  -4   93.09    9.60
   9  -4  -1   99.89   11.50
   9  -4  -1   84.79   10.50
   4  -1  -9   88.49   11.40
   1   9   4  108.99   12.80
  -9  -4   1   96.19   11.30
  -9   4  -1  101.99   13.20
  -1   9  -4   78.69   12.40
  -4  -1   9  101.29   11.90
  -4  -1   9   92.49   11.70
   1  -9  -4   81.89   11.40
  -9  -4   1   96.69   11.50
   9   4   1   92.89   11.50
   1   9  -6    5.00    5.00
  -6  -1  -9   -4.10    5.60
  -6  -1  -9   18.50    6.90
   6   1  -9    2.40    6.10
  -1  -9  -6   -9.20    5.80
   1   9  -6    6.80    7.00
  -9  -6  -1   -6.50    3.70
  -9  -6  -1   13.00    7.00
  -6   1   9   11.90    6.10
  -6   1   9   14.10    6.50
   1  -9   6    5.10    5.90
   1  -9   6    3.70    6.60
  -9   6   1    1.10    7.90
   9  -6   1    5.70    5.90
   9  -6   1    0.40    5.90
   9   6  -1    1.00    6.10
   9   6  -1    9.40    7.60
   9   6  -1    1.90    6.00
   1  -9   6   -0.70    5.30
   1  -9   6    3.40    6.00
   9   6  -1   11.80    6.10
   6   1  -9   -0.80    4.60
   6   1  -9    0.00    6.10
   1  -9   6   10.60    5.80
  -1   9   6   10.20    5.10
   1  -9   6   -4.90    7.20
   9   6  -1    0.10    4.10
   6  -1   9   -2.60    4.80
   9  -6   1    2.40    6.00
  -6   1   9    3.00    6.20
  -1  -9  -6    6.90    6.40
  -1  -9  -6   11.00    6.70
  -1   9   6   -4.10    6.50
   6  -1   9    2.20    5.50
   6  -1   9    8.60    6.80
  -6   1   9    7.60    6.60
  -9  -6  -1    0.30    6.40
   6   1  -9   16.60    7.90
   6  -1   9    1.20    5.00
  -1   9  -6   11.50    7.30
   9   6   1    4.50    5.70
   1   9   6   -1.90    5.00
  -1  -9   6    6.70    6.60
  -1  -9   6    2.50    6.10
  -1   9  -6    6.90    7.50
   9  -6  -1    7.30    6.60
   9  -6  -1    1.40    4.70
   1   9   6    3.60    6.80
   1  -9  -6    4.60    5.40
  -9  -6   1   -4.70    5.40
  -6  -1   9   -0.10    6.00
  -6  -1   9    0.10    5.90
   1  -9  -6    3.60    5.50
   9  -6  -1    1.70    6.20
   9   6   1    7.70    6.60
   9   6   1    5.60    5.30
   6   1   9    6.10    6.00
   1  -9  -6   12.20    6.90
  -1  -9   6   10.90    7.60
  -1  -9   6    3.50    6.30
  -6  -1   9   10.80    7.00
   6  -1  -9    8.20    6.50
   6   1   9    4.70    6.20
  -6   1  -9   15.30    8.00
   6   1   9    2.10    6.20
  -9  -6   1    3.90    5.80
  -9  -6   1    1.20    5.80
  -6  -1   9   -6.10    5.50
   6  -1  -9   11.70    6.80
   6   1   9    6.80    5.50
   6  -1  -9    5.40    6.00
  -1  -9   6    8.70    5.60
   6  -1  -9    4.10    6.50
   9   6   1    3.30    5.60
  -6   1  -9   12.80    6.00
  -9   6  -1    1.80    7.50
   1  -9  -6    1.30    5.00
   9  -6  -1   -2.30    5.50
   8   1  -9   29.60    8.00
   8   1  -9   22.90    8.60
  -1  -9  -8   28.70    8.10
   8   1  -9   30.90    8.40
   1  -9   8   29.40    9.30
   9  -8   1   22.80    8.30
  -8   1   9   32.80    8.40
   9   8  -1   44.30   11.50
  -1  -9  -8   39.10    8.30
  -9  -8  -1   36.80    9.40
  -9  -8  -1   15.70    7.50
  -9  -8  -1   35.10    9.50
   1  -9   8   39.10    9.30
  -1   9   8   28.10   10.30
  -8   1   9   20.80    7.70
   8  -1   9   31.90    8.30
  -9   8   1   39.50   12.80
  -8  -1  -9   18.90    8.30
   9  -8   1   15.80    7.50
  -8  -1  -9   35.40   10.10
  -8   1   9   32.70    9.10
  -1  -9  -8   18.00    7.30
  -1  -9  -8   44.00   10.30
   9  -8   1   22.30    7.50
   8  -1   9   28.70    8.20
   1   9  -8   36.60   10.80
   1   9  -8   23.00    7.90
  -8   1   9   35.50    9.60
   9   8  -1   27.90    7.60
   9   8  -1   27.20    7.60
   1  -9   8   40.60   10.00
   8  -1   9   36.10    9.60
   9  -8   1   30.00    9.30
   1  -9   8   37.00    9.00
   8   1  -9   47.80   10.80
   1  -9   8   35.80    8.90
   9   8   1   33.90    8.00
  -8  -1   9   26.20    9.10
  -9  -8   1   36.00   10.10
   8   1   9   13.50    7.20
  -8   1  -9   41.60    8.80
   1  -9  -8   21.90    8.00
  -1   9  -8   29.40    9.70
  -9   8  -1   40.20   11.80
   1  -9  -8   44.30   10.10
  -1  -9   8   33.10    8.40
  -1  -9   8   24.10    9.20
   1   9   8   37.10    9.70
  -1  -9   8   13.10    8.30
   9  -8  -1   40.70    9.60
  -8   1  -9   35.40    8.40
   8  -1  -9   21.20    7.60
   8   1   9   18.60    8.70
   9  -8  -1   23.30    8.30
  -1  -9   8   32.60    9.10
  -8  -1   9   42.00    9.70
  -1  -9   8   26.40    8.60
  -1   9  -8   12.40    9.40
  -8  -1   9   43.90    9.30
  -9  -8   1   46.80   10.10
   8   1   9   35.40    8.00
   9   8   1   37.00    9.50
   9   8   1   38.90   10.80
   9   8   1   23.80    8.20
   8   1   9   43.90   10.10
  -9  -8   1   38.00    9.30
   1  -9  -8   50.99    9.90
   1  -9  -8   36.70    9.20
   1   9   8   12.40    8.90
   8  -1  -9   31.00    9.10
   8  -1  -9   41.00    9.50
   9  -8  -1   27.00    7.20
  -8  -1   9   36.90    8.90
   9  -8  -1   67.09   12.30
   2  -9   1   65.89    6.90
   9   1  -2   58.69   10.60
   2  -9   1   74.99   10.50
   9  -1   2   58.69    9.00
   1   2  -9   55.99    9.40
   2  -9   1   36.40    8.50
   9  -1   2   75.79    9.40
   2  -9   1   71.69    9.80
  -2   9   1   65.19    6.90
  -2   9   1   59.49    9.50
  -1  -2  -9   57.49    9.10
  -1  -2  -9   76.99   10.50
   9   1  -2   62.79    8.00
  -9   1   2   51.89    8.90
   1   2  -9   63.69    9.60
   9  -1   2   54.39    9.10
  -2  -9  -1   41.30    8.90
  -2  -9  -1   51.59    8.20
   2  -9   1   70.79   10.20
  -1   2   9   68.99   10.20
  -1   2   9   58.59    9.70
   1   2  -9   60.29    7.30
   2   9  -1   83.59   11.40
   1  -2   9   62.89    9.60
  -9   1   2   51.49    8.90
  -2  -9  -1   58.59    8.50
  -2  -9  -1   51.29    8.70
  -1  -2  -9   44.00    7.40
  -9  -1  -2   57.79    8.50
  -9  -1  -2   47.60    7.40
   9   1  -2   73.29   10.50
   1  -2   9   67.49    9.80
   9   1  -2   73.79    9.50
  -1   2   9   66.69    9.80
   9  -1   2   59.99   10.20
   9   1   2   59.09   10.10
  -2  -9   1   43.40    7.70
  -1   2  -9   68.79    7.90
   2  -9  -1   60.59    9.10
   1  -2  -9   55.19    9.10
   1  -2  -9   51.49    9.30
  -2   9  -1   62.49    6.90
   1  -2  -9   60.29    9.20
  -2   9  -1   50.99    9.80
  -2  -9   1   68.59    8.90
  -2  -9   1   53.59    9.30
  -1   2  -9   51.59    8.30
   2   9   1   54.79    9.40
  -9   1  -2   42.50    8.00
   9   1   2   57.29    8.60
   9   1   2   62.99    5.60
   9  -1  -2   56.79    9.00
   9  -1  -2   61.59    8.10
   1   2   9   67.69   10.00
   1   2   9   68.49   10.00
  -9  -1   2   63.79    9.60
   9   1   2   64.69   10.10
   2  -9  -1   88.69   10.50
  -9   1  -2   60.29    7.00
  -9   1  -2   57.59    7.00
  -1   2  -9   62.39    9.30
   2  -9  -1   69.49    7.00
   9  -1  -2   60.79   10.40
  -2  -9   1   56.79    9.30
  -9  -1   2   66.69    8.10
  -1  -2   9   60.89    9.20
  -1  -2   9   63.39    9.90
  -1  -2   9   57.59    9.10
   2  -9  -1   54.69    9.00
  -2  -9  -3   25.50    6.60
   2   9  -3   22.30    7.40
  -2   9   3   25.10    8.50
   9   3  -2   18.60    7.60
  -2  -9  -3   28.30    7.40
   9  -3   2   19.30    7.10
   9  -3   2   14.50    6.10
   9  -3   2   29.30    7.60
   2  -9   3   13.80    6.30
   2  -9   3   32.80    8.90
   2   9  -3   35.50    8.20
   3  -2   9   21.10    7.20
  -9   3   2   18.00    7.60
  -3  -2  -9   29.40    7.80
  -3   2   9   31.80    7.70
  -3   2   9   17.80    7.10
  -9  -3  -2   18.80    6.30
  -9   3   2   30.00    7.30
  -2   9   3   22.90    6.70
   9   3  -2   34.10    7.20
  -3  -2  -9   43.90    6.50
   9   3  -2   27.80    6.00
   3   2  -9    9.40    6.30
   3   2  -9   26.00    6.00
  -3   2   9   31.40    8.10
  -2  -9  -3   29.10    6.90
   3   2  -9   19.00    7.00
  -9  -3  -2   26.30    7.40
   2  -9   3   25.30    7.30
   9   3  -2   31.60    6.90
  -9  -3  -2   31.10    7.10
   2  -9   3   27.40    7.20
   3  -2   9   37.10    7.90
   2  -9  -3   20.20    7.10
  -2  -9   3   31.50    6.90
   9   3   2   32.10    7.30
  -2   9  -3   15.70    7.40
   9   3   2   29.80    2.90
  -9   3  -2   36.50    4.60
   3   2   9   21.90    7.00
   3   2   9   13.80    5.80
   3   2   9   14.80    6.30
   3   2   9   13.90    6.80
  -3   2  -9   28.80    7.30
  -2  -9   3   19.30    6.10
   3  -2  -9   25.30    7.10
  -3   2  -9   26.60    6.30
  -3  -2   9   24.70    6.60
  -3  -2   9   23.40    6.90
   9   3   2   25.80    7.30
   2   9   3   30.10    7.30
   3  -2  -9   35.50    8.30
  -2  -9   3   32.60    7.90
   3  -2  -9   31.50    7.10
  -2  -9   3   21.60    7.30
   2  -9  -3   23.60    5.20
  -3   2  -9   27.10    6.00
  -3  -2   9   27.80    7.30
  -3  -2   9   25.10    7.30
  -9  -3   2   33.70    7.60
  -9  -3   2   45.30    8.20
  -9  -3   2   21.30    6.20
  -9   3  -2   28.00    7.90
   9  -3  -2   28.30    7.00
   9   3   2   30.80    7.70
   9  -3  -2   34.10    7.50
   5  -2   9   42.10    8.20
  -5   2   9   50.49    9.60
   5   2  -9   61.89    9.20
   2  -9   5   55.79    9.80
   9   5  -2   58.69    9.30
  -2  -9  -5   82.39   11.00
  -5  -2  -9   67.59   10.70
   2  -9   5   51.49    9.20
  -2  -9  -5   44.20    8.70
   2  -9   5   58.59   10.40
   2  -9   5   64.29    9.30
   2   9  -5   49.80   10.80
   2   9  -5   43.60    8.70
   9  -5   2   47.50    8.90
   9   5  -2   46.90    9.10
   9   5  -2   30.90    9.50
  -9  -5  -2   57.89    9.60
  -9   5   2   68.89   12.10
   5  -2   9   58.99   10.70
  -5  -2  -9   64.19   10.50
  -5   2   9   58.39    9.70
  -5   2   9   51.49    9.30
   5   2  -9   50.69    9.50
   9   5  -2   62.09    8.20
  -2  -9  -5   38.60    8.80
  -9  -5  -2   63.89    9.80
   2  -9   5   57.69   10.10
   5  -2   9   60.39    9.60
   9  -5   2   47.40    9.10
   5  -2   9   51.69    8.80
  -2   9   5   40.00   10.10
  -9  -5  -2   61.49   10.20
   5   2  -9   76.69   10.40
   9  -5   2   53.19    9.90
  -2   9   5   57.09    8.30
  -5   2  -9   46.30    8.90
   5  -2  -9   64.69   10.70
  -9  -5   2   60.59   10.20
   5  -2  -9   39.00    8.50
   2  -9  -5   57.89    8.20
   9   5   2   78.59   12.20
   9   5   2   81.79   10.80
  -5  -2   9   52.69    9.40
   5   2   9   54.89    9.70
   5   2   9   55.49   10.30
   9  -5  -2   53.09    8.40
   2  -9  -5   66.69   10.90
   9  -5  -2   53.89    9.40
   9  -5  -2   46.30    9.10
  -5  -2   9   55.59    9.80
  -9  -5   2   54.19    9.80
   2   9   5   79.89    9.90
   2   9   5   44.20    9.30
   5  -2  -9   48.00    9.50
  -5   2  -9   46.00    7.70
   5  -2  -9   59.49    8.80
  -2  -9   5   44.60    9.50
  -9  -5   2   64.99   10.10
  -2  -9   5   84.69   11.80
   5   2   9   46.00    9.00
   2  -9  -5   60.89   10.40
  -5  -2   9   56.79   10.30
  -5  -2   9   79.29   11.10
  -2  -9   5   67.19   10.00
   5   2   9   33.20    8.00
   9   5   2   67.99   10.60
  -2   9  -5   57.89   10.50
  -2  -9   5   34.10    8.90
   9  -5  -2   37.60    8.40
  -2  -9   5   52.39    9.20
  -9   5  -2   55.89   11.30
  -7   2   9   60.29    9.90
  -9  -7  -2   71.69   11.40
   7   2  -9   84.89   12.60
  -2   9   7   46.50   11.20
   2  -9   7   89.99   12.50
   2  -9   7   76.99   11.00
   9  -7   2   44.70    9.90
   9  -7   2   57.89   10.60
   9   7  -2   62.99    9.80
   9   7  -2   62.49   10.40
   2  -9   7   92.99   12.60
   2  -9   7   52.79   10.10
   2   9  -7   74.99   13.20
  -7   2   9   45.00    9.80
   2   9  -7   76.59   12.50
  -7   2   9   76.59   11.80
  -9  -7  -2   56.99   10.10
  -2  -9  -7   78.09   11.90
  -7  -2  -9   81.19   12.00
   2  -9   7   87.09   12.20
   7  -2   9   63.49   10.70
  -9  -7  -2   80.89   12.20
   9  -7   2   76.99   11.20
   9   7  -2   78.29   13.50
   7   2  -9   76.79   11.40
  -2  -9  -7   69.09   11.30
   9   7  -2   72.19    9.30
  -2  -9  -7   51.19   10.00
  -9   7   2   68.79   14.00
   7  -2   9   71.49   11.80
   7   2  -9   49.10   10.40
   7  -2   9   97.39   12.60
   7   2  -9   79.99   10.80
  -7  -2  -9   77.29   12.30
   7  -2   9   83.99   10.60
   9   7   2   59.89   11.10
  -2   9  -7   59.99   12.20
  -9   7  -2   74.99   13.20
   7  -2  -9   54.59   11.00
  -9  -7   2   55.29   10.40
   7   2   9   53.29   10.40
   2  -9  -7   81.99   10.30
   2  -9  -7   74.59   12.10
   9  -7  -2   67.49   11.80
  -9  -7   2   75.79   11.10
   7   2   9   62.89    9.70
   2   9   7   60.19   11.60
   2  -9  -7   68.69   10.70
   2  -9  -7   74.39    9.70
  -7  -2   9   59.29   10.90
   9  -7  -2   62.89   10.30
  -2  -9   7   66.09   11.30
  -2   9  -7   67.79   12.00
   2   9   7   48.80   10.60
   7   2   9   77.89   10.80
  -2  -9   7   53.09   11.10
  -2  -9   7   61.89   10.30
  -2  -9   7   99.69   13.50
  -9  -7   2   61.49   11.40
   9   7   2   87.39   13.30
   9   7   2   69.69   11.00
   7   2   9   77.69   12.30
   9  -7  -2   70.79   10.20
   7  -2  -9   56.39   11.60
   7  -2  -9   76.99   11.00
  -7   2  -9   87.09   11.00
   7  -2  -9   84.49   11.50
   9  -7  -2   67.39   11.00
  -7  -2   9   81.29   12.30
  -7  -2   9   63.89   11.20
   9  -7  -2   65.09    9.40
  -7  -2   9   61.69   10.50
   9   0   3    3.60    5.90
   3  -9   0   14.40    8.20
  -9   0  -3   -3.10    5.00
   0   3   9   -4.50    4.80
   0   3   9    8.60    6.00
   0  -3   9   -0.30    4.40
   0  -3   9    5.80    5.40
   0   3  -9   -0.30    4.20
   3  -9   0    3.90    3.00
   0   3  -9   -2.00    5.20
  -3  -9   0    1.40    4.80
  -3  -9   0   -2.90    4.50
  -3  -9   0   -2.80    3.80
  -9   0  -3   -4.80    4.10
   9   0  -3   -1.30    5.80
   0  -3  -9   -4.90    4.90
   9   0   3   -5.30    4.80
   0   3  -9   -2.40    5.10
   3  -9   0    0.30    5.00
   3  -9   0    2.90    4.90
  -9   0   3  -11.30    4.70
   0  -3   9    4.30    5.40
   9   0  -3    0.60    4.60
   3   9   0    3.20    6.00
   9   0  -3   10.10    5.00
  -3  -9   0   -2.20    4.10
  -3   9   0  -12.10    4.40
   0  -3  -9    1.10    4.50
   0  -3  -9   -5.50    4.60
   3  -9   0   -1.30    4.60
   9   0   3    6.30    5.80
   9   2  -3   14.60    6.90
  -9  -2  -3   23.80    7.30
   9   2  -3   11.60    6.00
  -3  -9  -2   35.00    7.70
   9  -2   3   32.00    7.70
  -2   3   9   21.60    7.30
   2  -3   9    5.40    5.60
   2  -3   9   37.20    7.60
   2   3  -9   31.30    6.60
  -2   3   9   28.70    7.90
  -9   2   3   30.40    8.50
  -3  -9  -2   32.10    7.10
  -9   2   3   11.50    6.60
   3   9  -2   30.30    6.70
  -2  -3  -9   25.80    6.10
   3  -9   2   32.70    7.90
  -9  -2  -3   19.00    6.10
   9   2  -3   30.00    7.70
  -3   9   2   27.00    7.20
  -3   9   2   34.30    9.10
  -2  -3  -9   31.20    7.20
   3  -9   2   25.10    6.90
   9  -2   3   16.30    6.50
   9  -2   3   21.70    6.40
   2   3  -9   26.10    6.70
  -2  -3  -9   37.40    8.40
  -9  -2  -3   19.20    5.80
   9  -2   3   21.70    4.90
   3   9  -2   23.30    7.90
   3  -9   2   21.90    6.80
  -3  -9  -2   30.10    7.30
  -3  -9  -2   25.80    7.80
   9   2  -3   19.60    6.40
  -2   3   9   28.30    6.90
   2   3  -9   37.40    8.50
   3  -9   2   28.60    8.60
   9  -2   3   24.80    7.40
   3  -9  -2   29.60    7.00
  -2  -3   9   15.70    6.80
   3  -9  -2   29.70    4.80
  -2  -3   9   41.80    7.70
  -2   3  -9   21.20    6.70
  -3   9  -2   31.30    8.60
   3   9   2   16.90    7.80
   9  -2  -3   40.00    5.30
   9  -2  -3   13.70    7.00
  -2   3  -9   27.80    6.40
   9  -2  -3   20.40    6.50
  -3  -9   2   29.50    7.00
  -2  -3   9   11.20    5.60
   9   2   3   34.40    7.80
  -9   2  -3   34.20    7.20
   3  -9  -2   22.60    6.40
  -2  -3   9   25.90    7.40
   2   3   9   23.30    7.30
   2   3   9   30.70    7.20
  -2   3  -9   38.40    8.00
   2  -3  -9   16.70    6.80
   2  -3  -9   31.30    8.10
  -9  -2   3   30.00    7.80
   2   3   9   25.20    7.30
  -9  -2   3   14.70    5.60
   2  -3  -9   15.90    6.70
   9  -2  -3   21.10    6.80
  -3  -9   2   18.10    6.90
  -9   2  -3   24.50    4.80
   3  -9  -2   19.20    7.20
  -9  -2   3   27.70    7.40
  -3  -9   2   30.30    7.60
   3  -9  -2   35.10    7.90
   9   2   3   13.50    6.40
   9   2   3   24.60    7.90
  -3  -9   2   18.60    7.20
   9   4  -3   16.00    7.50
   3  -9   4   13.80    7.60
   4   3  -9    1.00    5.40
   4  -3   9   14.70    6.20
   3  -9   4   16.20    7.00
   3  -9   4    0.70    5.70
  -4   3   9    1.00    6.00
   9  -4   3   14.20    5.70
  -9   4   3    5.80    5.40
   4   3  -9    4.50    5.10
  -4   3   9   -3.10    5.40
  -3   9   4    3.40    5.60
   9  -4   3   -2.00    5.40
   4   3  -9   -2.90    3.80
  -3  -9  -4   10.60    5.80
  -3  -9  -4    3.70    5.80
  -9   4   3    6.40    7.90
  -4  -3  -9    1.90    5.40
  -4  -3  -9   12.80    6.70
  -4  -3  -9   12.80    4.20
   9   4  -3   -1.90    5.10
   9  -4   3   14.20    6.90
   3   9  -4   14.50    7.60
   3   9  -4    1.20    5.90
   9   4  -3   -3.10    4.90
  -3  -9  -4    6.40    5.70
   4  -3   9    8.20    5.90
   9  -4   3    5.00    6.20
   4  -3   9   11.40    6.00
   4  -3   9   -1.10    5.20
  -9  -4  -3    1.90    5.50
   9   4  -3    6.80    5.40
   3  -9   4    6.80    5.60
  -9  -4  -3   11.30    6.30
  -3   9   4   14.60    8.50
  -9  -4  -3    9.00    6.30
  -4   3   9    3.00    5.30
  -4  -3   9   -2.10    5.50
  -4  -3   9    5.60    4.60
  -3  -9   4   -4.00    4.70
   9  -4  -3   -1.10    5.50
   4  -3  -9   -5.80    5.20
  -4  -3   9   10.50    6.10
   3  -9  -4   -3.80    5.10
   3   9   4   12.20    6.20
   3   9   4    4.40    5.60
   9   4   3   -6.80    4.80
   9   4   3    0.60    6.20
   9   4   3    7.80    5.80
  -4   3  -9    6.40    5.20
  -3  -9   4    0.70    5.80
  -3  -9   4   14.50    6.90
  -4   3  -9    1.70    5.10
  -4   3  -9    1.80    5.10
  -4  -3   9    3.30    6.30
   4  -3  -9   -1.20    5.30
   4   3   9    8.70    6.20
   4  -3  -9    9.90    6.70
  -9  -4   3   17.40    7.00
  -9  -4   3    3.50    6.10
  -9  -4   3    3.20    5.60
  -9   4  -3   13.40    5.80
  -3   9  -4   -0.80    5.00
   4   3   9   -5.80    4.50
   4   3   9    8.30    6.30
   3  -9  -4    1.50    5.90
   3  -9  -4    9.20    4.30
   9  -4  -3   16.30    6.80
   4   3   9   17.50    6.50
   9   6  -3   20.90    6.10
  -9  -6  -3   26.70    7.60
   6   3  -9   31.30    8.00
   9  -6   3   25.10    8.20
   9  -6   3   22.20    8.20
  -3   9   6   12.70    8.90
   6  -3   9   16.40    7.50
   3   9  -6   11.80    7.40
  -9  -6  -3   14.50    7.80
   6  -3   9   14.70    7.10
   6  -3   9   12.80    6.20
   3  -9   6   32.20    8.70
   3  -9   6   21.40    8.00
   3  -9   6   40.30    9.20
   3  -9   6   21.40    7.40
  -9   6   3   32.70   11.50
  -9  -6  -3   27.80    8.10
  -6   3   9   12.70    7.90
  -6   3   9   25.60    7.50
   6   3  -9   29.40    8.20
   6   3  -9   13.10    8.00
   9  -6   3   30.10    7.20
  -3  -9  -6   21.30    7.50
   6  -3   9   27.90    7.80
   3   9  -6    7.50    8.30
   3  -9   6   27.90    8.50
  -6   3   9   12.70    7.10
   9   6  -3   18.30    7.60
   9   6  -3   16.30    7.10
  -6  -3  -9   28.00    7.90
  -3   9   6   23.80    6.50
   3   9  -6   18.80    7.60
  -6  -3  -9   18.30    7.70
   9  -6   3   26.30    8.30
  -3  -9  -6   26.70    7.70
  -3  -9  -6   25.50    8.00
  -6   3  -9   33.80    6.70
   9  -6  -3   35.70    7.80
  -6  -3   9   15.00    7.60
  -3  -9   6   11.70    6.70
  -3   9  -6   16.90    8.70
   6  -3  -9   32.50    8.10
   6  -3  -9   26.50    7.00
  -3  -9   6   18.40    8.00
  -3  -9   6   20.10    8.10
  -3   9  -6   29.60    7.80
   3   9   6   24.80    7.30
   6   3   9   32.00    7.20
   9  -6  -3   29.90    8.10
  -9  -6   3   29.80    8.10
   3   9   6   28.80    8.70
   3  -9  -6   29.20    6.20
   3  -9  -6   18.20    7.60
  -6  -3   9   17.80    7.00
  -6  -3   9   17.10    7.30
   9  -6  -3   19.60    7.90
   9  -6  -3   21.00    7.80
   9   6   3   23.70    8.00
   9   6   3   22.30    8.20
   9   6   3   14.80    7.20
   6   3   9   30.50    8.30
   6   3   9   23.30    8.40
   9  -6  -3   22.10    6.70
   3   9   6   15.90    7.70
   6  -3  -9   20.60    7.80
   6   3   9   14.40    7.20
  -6  -3   9   12.70    7.50
  -9   6  -3   26.10    9.30
   3  -9  -6   25.50    8.30
   6  -3  -9   25.00    8.20
  -9  -6   3   35.60    9.20
  -9  -6   3   32.10    8.70
  -6   3  -9   27.10    6.90
   6   3   9   21.80    7.10
  -3  -9  -8    0.60    6.60
   8  -3   9    4.50    7.00
  -8  -3  -9   14.70    7.80
   3  -9   8   14.40    7.90
   3   9  -8   22.70   10.10
   3   9  -8    5.90    7.40
   9   8  -3   19.70    6.50
   9  -8   3    6.20    7.10
  -3  -9  -8   17.50    8.00
  -8   3   9   12.70    8.50
   3  -9   8   16.10    7.70
   9   8  -3    3.70    8.20
  -9  -8  -3   12.10    7.20
   8   3  -9    4.90    6.50
   8   3  -9   19.00    7.30
   3  -9   8   16.10    7.90
  -8   3   9    5.20    8.00
   8   3  -9   24.30    8.80
   9   8  -3   11.80    6.70
   3  -9   8   18.60    8.30
  -3  -9  -8   17.20    7.50
   8  -3   9   23.80    8.20
  -3   9   8   12.20    9.10
  -9  -8  -3   16.30    7.20
  -9  -8  -3   18.10    8.60
   9  -8   3    3.30    7.60
   9  -8   3    9.20    9.80
   8   3  -9    1.10    7.40
   9  -8   3   -4.20    6.40
   3   9  -8    7.10    7.80
  -8   3   9    5.70    7.00
  -8  -3  -9    2.20    7.10
  -9   8   3   11.10   11.10
   8  -3   9    5.60    7.40
   3  -9  -8    2.30    6.00
   8   3   9   14.50    6.80
   8   3   9    7.70    7.30
  -9   8  -3   11.40   10.00
   8  -3  -9   27.50    8.30
   8  -3  -9    8.60    7.30
   8  -3  -9    5.70    7.70
  -8  -3   9    1.50    7.70
   8  -3  -9   16.60    6.70
   9  -8  -3    2.40    6.00
   8   3   9   12.30    8.30
   9  -8  -3   14.00    8.10
  -3   9  -8   -4.50    6.50
   3  -9  -8   11.20    7.30
  -8   3  -9    2.00    6.10
  -8   3  -9    9.60    6.20
  -3  -9   8   28.80    9.40
  -3  -9   8   14.00   10.20
   9   8   3   15.40    8.30
  -3  -9   8    4.80    7.00
  -3   9  -8    8.00    7.20
   9   8   3   10.90    7.30
  -3  -9   8   -0.40    6.90
   3   9   8   15.90    8.20
   3   9   8    2.40    7.10
   3  -9  -8    4.00    6.30
   3  -9  -8   11.50    8.30
  -9  -8   3    6.30    7.70
  -9  -8   3   10.30    7.70
  -9  -8   3   29.50    8.50
   9  -8  -3    7.00    6.30
   9  -8  -3   15.30    9.60
   9  -8  -3    7.20    7.10
   9   8   3    5.30    7.60
  -8  -3   9   18.70    7.40
  -8  -3   9   10.70    8.20
  -1  -4  -9   72.09   10.80
  -4   9   1  108.49   14.10
   4  -9   1   91.19   11.80
  -4   9   1   81.49   11.60
   1   4  -9   95.99   10.60
   1   4  -9  105.79   11.30
   1   4  -9   96.69   11.80
  -1  -4  -9   96.39   10.10
   4  -9   1  101.69   11.70
   9   1  -4   95.69   11.30
   9  -1   4  116.99   12.80
   9  -1   4  103.49   12.70
   9   1  -4   79.49   11.80
  -1   4   9  127.39   12.70
  -1   4   9   93.79   11.80
  -1   4   9   84.19   11.90
  -9   1   4   93.89   12.00
  -4  -9  -1   89.89   11.30
  -4  -9  -1   99.89   11.30
  -4  -9  -1   86.69   11.30
  -4  -9  -1   85.99   10.80
   4   9  -1   96.69   10.90
   4  -9   1   98.29   11.20
  -9  -1  -4   99.29   11.90
   1  -4   9   76.59    9.70
   1  -4   9   92.89   11.80
  -1  -4  -9  112.09   12.70
   9   1  -4   88.49   11.20
   4  -9   1   99.29   11.90
   9  -1   4   73.69   10.90
   4   9  -1   95.89   10.60
  -9   1   4  104.99   12.10
   4   9  -1   83.99   11.80
   9  -1   4   73.09   10.90
  -9  -1  -4   94.09   10.30
   1  -4   9   95.09   12.10
  -4  -9   1   84.59   11.40
  -1   4  -9   92.39   11.90
  -1  -4   9   99.39   12.40
   1   4   9   89.39   11.90
   9  -1  -4  102.29   11.40
   4  -9  -1  101.49   11.10
  -1  -4   9  114.19   12.80
  -9  -1   4   91.69   11.80
  -9   1  -4   88.59   11.10
  -9   1  -4  122.19   10.40
  -1   4  -9   99.59   12.10
  -4  -9   1   90.09   11.00
  -4   9  -1  110.29   13.20
   4  -9  -1   99.49    6.40
   9   1   4   90.19   11.50
   1   4   9  109.49   13.00
   4  -9  -1  120.99   12.60
  -1  -4   9   95.39   12.10
  -1  -4   9  115.69   11.80
  -1   4  -9   88.79   10.70
   4   9   1  102.89   12.80
   9  -1  -4  105.29   12.50
   9   1   4   79.69   11.80
   1  -4  -9   78.59   11.00
   1  -4  -9   76.99   10.70
   1  -4  -9   96.89   11.20
   4  -9  -1  101.79   11.60
   9  -1  -4  102.89   11.90
  -4  -9   1  102.89   12.30
   9   1   4  105.49   12.40
   4  -9  -1   91.39   11.80
  -4  -9   1  109.89   12.10
   4  -9  -1   79.19   12.40
  -4   9  -1  111.39   13.40
  -4  -9  -3    0.60    5.70
   3  -4   9    2.80    5.30
   9   3  -4    5.90    5.50
  -4  -9  -3    2.30    5.50
   3  -4   9    7.30    5.60
  -9  -3  -4    6.80    5.80
  -9   3   4    9.70    6.20
   4  -9   3    6.80    6.10
   9  -3   4    6.70    5.50
   9  -3   4    0.50    4.80
   9   3  -4   -4.20    4.40
   9   3  -4    2.70    5.20
   9   3  -4   -3.30    4.60
   4   9  -3   10.00    5.90
   4   9  -3    8.10    6.00
   4   9  -3    2.60    5.60
  -3  -4  -9    5.70    6.30
  -3  -4  -9    3.40    4.40
  -4  -9  -3   -1.00    5.20
   3  -4   9    1.90    5.00
   4  -9   3   14.60    6.00
   4  -9   3    6.70    5.60
  -9  -3  -4    6.90    5.70
  -3  -4  -9    0.50    5.90
   3  -4   9    3.60    5.10
   9  -3   4   -2.70    5.90
   3   4  -9    9.50    6.30
   3   4  -9    3.70    5.90
  -3  -4  -9    8.60    6.30
  -9   3   4  -10.30    7.60
   3   4  -9    5.50    6.40
   9  -3   4    1.70    5.80
  -4   9   3    0.70    7.90
  -9  -3  -4    9.30    5.80
  -4   9   3   -4.20    5.00
  -3   4   9   10.10    6.40
  -3   4   9   15.10    7.10
  -3   4   9    6.20    6.50
   4  -9   3   12.40    7.40
  -4  -9  -3   12.30    6.40
  -3  -4   9   -2.30    5.80
   9  -3  -4   11.20    6.50
  -3   4  -9    5.40    5.00
  -3   4  -9    3.90    5.40
   3  -4  -9    5.90    5.40
  -4   9  -3   21.60    9.00
   4   9   3    3.20    6.20
   3   4   9   16.00    7.10
   3   4   9    9.80    6.40
   3   4   9   14.00    6.00
   4   9   3    1.20    5.40
   9  -3  -4   11.90    6.50
  -4  -9   3    4.10    5.20
   9   3   4    5.80    6.30
  -3  -4   9    8.20    6.30
  -3  -4   9   14.60    6.10
   4  -9  -3   14.00    5.90
  -9   3  -4    3.50    5.10
  -3  -4   9   11.60    6.80
  -9  -3   4    8.20    6.20
   3  -4  -9   13.90    6.80
  -4  -9   3   13.20    6.30
   3  -4  -9   12.00    6.40
   3   4   9    1.50    5.90
   4  -9  -3    5.50    6.40
   4  -9  -3    6.00    5.90
   9   3   4   15.40    6.70
   9   3   4    2.70    5.90
  -3   4  -9    0.70    5.10
  -4  -9   3    1.80    5.70
  -4  -9   3   11.00    6.50
   4  -9  -3    7.90    3.50
  -9  -3   4    5.20    5.30
  -4   9  -3   -8.60    5.80
  -9   3  -4    8.60    3.80
   9   5  -4    7.70    6.70
  -4  -9  -5    4.60    4.70
  -5   4   9    7.10    7.40
  -4  -9  -5   -2.20    5.40
   5   4  -9    4.60    6.10
   5  -4   9    4.40    6.10
   5  -4   9    2.00    5.30
   9  -5   4   -2.30    5.20
  -4  -9  -5   -0.60    5.70
  -5  -4  -9    7.40    6.40
  -9  -5  -4    1.20    6.20
   9   5  -4   -2.70    6.90
   9   5  -4    6.60    6.20
   5  -4   9   -0.50    5.00
   5  -4   9    1.30    5.70
   4  -9   5    7.80    6.30
   5   4  -9   14.40    7.10
   4   9  -5   -3.60    6.20
   4  -9   5    3.70    5.10
   4  -9   5  -11.20    4.10
   4   9  -5    1.60    7.60
   9   5  -4   -4.40    4.70
  -9   5   4   -1.40    5.90
  -9   5   4   13.10    9.20
  -5  -4  -9   -7.10    5.00
   4  -9   5    5.80    5.70
   4  -9   5   -3.50    5.10
  -5   4   9    1.40    5.90
   9  -5   4   -3.40    6.20
  -5   4   9    4.00    5.80
   5   4  -9   12.80    6.70
   9  -5   4   -1.70    4.90
   4   9  -5    1.80    6.00
  -4   9   5    7.10    5.30
  -4   9   5   -7.60    7.70
  -4  -9  -5   16.50    6.00
  -9  -5  -4   -3.90    5.20
  -9  -5  -4   11.60    6.90
   9  -5   4    5.10    6.30
   5   4   9    2.40    5.90
  -9  -5   4   -2.20    5.70
   5   4   9   -0.60    4.90
   9   5   4   -9.20    5.80
   5   4   9    8.60    6.30
   9  -5  -4   17.80    7.40
   9  -5  -4    2.00    6.60
  -5   4  -9   -5.20    4.40
  -5   4  -9  -11.90    4.90
  -4   9  -5   -6.50    5.30
   5  -4  -9    3.60    4.70
   5  -4  -9   11.50    7.30
  -9  -5   4    0.00    6.50
   5  -4  -9    0.10    5.10
   4  -9  -5   -2.90    5.00
  -5  -4   9    0.70    6.00
  -9   5  -4   -5.70    6.80
   4   9   5   -6.30    5.40
   4   9   5   -3.40    6.20
   4   9   5   -5.60    5.90
  -4   9  -5    0.60    7.30
  -5  -4   9    0.70    6.20
  -5  -4   9   -8.50    5.80
   5   4   9   -5.40    6.10
   9  -5  -4   -1.40    5.70
   9   5   4  -10.70    5.50
  -5  -4   9    0.60    5.70
  -4  -9   5    0.90    5.60
  -4  -9   5   -3.60    5.90
   4  -9  -5   -4.50    5.20
  -5   4  -9   -1.50    4.60
  -9   5  -4    5.30    5.20
   4  -9  -5   -6.90    5.00
  -9  -5   4   10.40    6.80
   9  -5  -4   -7.30    5.40
   4  -9  -5    1.10    3.90
   9   5   4   -4.40    5.00
   5  -4  -9    4.10    5.70
   7  -4   9    8.00    7.20
   4  -9   7   -2.90    6.00
  -9   7   4    7.90   10.70
  -4  -9  -7   -0.90    6.50
  -9  -7  -4    0.40    6.20
  -4  -9  -7    6.70    6.40
   9  -7   4    9.00    7.80
   7  -4   9    0.70    6.00
  -4   9   7   -4.20    8.20
   9  -7   4   -5.40    6.20
   4   9  -7   -2.50    6.30
   7   4  -9   -4.00    6.80
  -9  -7  -4   -6.90    5.20
  -9  -7  -4    1.50    7.40
  -7  -4  -9   -3.60    6.30
   4   9  -7    4.40    5.60
   9   7  -4    8.20    7.60
  -7   4   9    9.10    7.20
  -7   4   9  -11.30    6.70
   9  -7   4   -4.30    4.80
   4  -9   7   -8.60    5.90
   4  -9   7   14.80    7.10
   7   4  -9    1.60    7.30
  -4  -9  -7    1.70    6.70
   9   7  -4    5.40    8.30
   7   4  -9   16.40    7.30
   9   7  -4    4.40    5.00
   7  -4   9    8.70    6.90
   9  -7   4    4.80    6.70
   4  -9   7   -1.90    6.20
  -7  -4  -9   -3.40    6.60
   4  -9   7    6.30    6.50
   7  -4   9    7.00    6.20
   4   9  -7   -6.40    7.50
   7   4   9    8.90    7.40
   4  -9  -7    4.40    6.20
   7  -4  -9   -4.50    4.50
  -4  -9   7   -8.20    5.20
   9   7   4    7.50    7.20
  -7  -4   9    3.20    6.80
   7   4   9    0.40    6.30
   4   9   7   14.90    6.70
  -9   7  -4   -8.90    6.60
  -4   9  -7   -2.90    5.40
   9  -7  -4    2.20    7.40
   9  -7  -4   15.60    7.50
   9   7   4    3.10    6.80
   4  -9  -7    6.20    5.30
   4  -9  -7   -2.60    6.40
  -4   9  -7   -3.60    6.50
  -9  -7   4    5.00    7.20
  -9  -7   4   -8.00    6.10
  -9  -7   4    2.10    6.20
   7   4   9   -2.00    6.10
   4   9   7   -0.40    6.70
  -7  -4   9    8.00    7.20
  -7  -4   9   -8.70    5.40
  -7   4  -9    3.90    4.80
   7  -4  -9   -1.40    6.40
   4   9   7    6.60    7.30
   7  -4  -9   -6.50    5.90
   7  -4  -9   -1.00    5.70
   9   7   4   -8.30    5.40
   9  -7  -4   -0.80    5.40
   9  -7  -4    3.50    6.80
  -7  -4   9   -9.70    6.10
  -4  -9   7   19.80    7.50
   7   4   9   -1.70    6.30
  -7   4  -9   -3.20    4.20
  -4  -9   7   -3.70    5.50
  -4  -9   7    2.70    7.20
  -5  -9   0    7.60    6.00
  -5   9   0   19.30    8.60
  -5   9   0    7.00    6.50
   0  -5   9   -0.20    5.40
   0   5   9   -2.80    5.10
  -9   0   5   -4.60    7.40
   9   0  -5    4.30    5.50
   9   0  -5   -3.20    4.90
   0  -5   9   -2.70    5.40
   0  -5   9   -5.90    5.20
   0   5  -9    5.50    5.10
   0   5  -9    1.90    6.00
   0   5   9    0.90    4.50
   5  -9   0    4.80    5.30
   5  -9   0   -1.10    4.80
  -5  -9   0    4.60    5.60
   5  -9   0   -3.40    5.10
   5   9   0   -2.30    6.30
   5   9   0   -6.60    4.80
   0  -5  -9   -1.70    5.00
   9   0   5   -3.30    4.20
   9   0   5    0.00    5.70
   9   0   5   -2.50    5.00
  -9   0  -5   -6.40    4.50
  -9   0  -5   -8.20    4.00
   9   0  -5    2.10    6.00
   0  -5  -9    2.50    4.90
   5  -9   0    3.80    7.60
   5  -9   0    2.00    5.30
  -9   0   5    3.20    6.30
   0  -5   9   -5.10    4.20
  -5  -9   0    0.50    5.60
  -5  -9   0   -4.10    3.60
   0  -5  -9    7.60    5.70
   5   9   0   -1.40    3.80
   2  -5   9   59.39    9.90
  -9   2   5   59.09   11.40
  -9   2   5   71.79   10.30
  -5   9   2   57.79   11.90
  -2  -5  -9   33.00    8.20
  -5  -9  -2   49.90    8.50
  -9  -2  -5   59.09    9.60
   9  -2   5   54.39    9.70
  -5  -9  -2   37.70    7.70
   2   5  -9   55.89   10.30
   9   2  -5   59.49   10.70
   9   2  -5   47.20    9.20
   5  -9   2   38.80    9.80
   9  -2   5   60.29   10.30
  -5   9   2   45.00    9.40
   9  -2   5   52.29    9.20
   9  -2   5   39.00    7.70
  -2   5   9   53.89   10.40
   9   2  -5   57.39    9.50
  -2  -5  -9   53.89   10.00
   2  -5   9   65.59    9.30
   2  -5   9   58.39   10.20
  -5  -9  -2   52.69    9.80
  -2  -5  -9   63.29    8.20
  -9  -2  -5   51.09    8.70
   2  -5   9   74.39    9.90
   2   5  -9   74.89   10.30
  -2  -5  -9   53.79    9.20
   5   9  -2   56.59    9.10
  -9  -2  -5   71.19   10.90
  -5  -9  -2   62.49   10.20
   5  -9   2   41.70    9.00
   5  -9   2   68.29   10.10
   5  -9   2   62.59    9.40
   5   9  -2   57.99   11.60
   5   9  -2   46.90    9.30
   2   5  -9   43.40    8.70
  -2   5   9   47.80    9.50
  -9   2  -5   53.09    9.20
  -9  -2   5   59.79   10.60
  -2  -5   9   41.10    8.20
  -2  -5   9   58.29   10.30
   9   2   5   54.89   10.10
   9   2   5   57.09    9.20
   5  -9  -2   50.99   11.20
  -5   9  -2   51.69   10.60
  -2  -5   9   50.39    9.60
   2  -5  -9   65.49   10.80
   5   9   2   78.79   11.20
  -9   2  -5   56.99    7.70
  -2   5  -9   55.09    9.60
   9  -2  -5   49.30    9.30
   9  -2  -5   55.89    9.70
   9  -2  -5   52.09    9.50
  -5  -9   2   46.00    8.90
  -5  -9   2   63.59   10.00
   2  -5  -9   47.60    8.90
   9   2   5   39.30    8.80
  -2  -5   9   73.89   10.70
  -2   5  -9   59.09    9.80
   5   9   2   61.19    8.00
   5  -9  -2   60.79    9.40
   2   5   9   71.29   11.20
   5  -9  -2   51.99    8.90
   5  -9  -2   38.80    8.30
   2   5   9   52.69    8.60
   2  -5  -9   41.90    8.80
  -5  -9   2   55.69    9.70
  -5  -9   2   62.29    9.90
  -9  -2   5   51.39    9.40
  -5   9  -2   68.09   10.90
  -2   5  -9   74.99   11.10
   5   9   2   56.39   10.70
   5  -9  -2   61.39    9.40
  -9  -4  -5   -3.90    5.10
   5  -9   4    1.50    6.00
  -5  -9  -4    0.80    5.60
   5  -9   4    2.70    6.10
   5   9  -4   14.60    8.60
   5   9  -4    4.70    5.80
   5   9  -4    7.30    6.20
   9   4  -5    9.90    6.40
  -5  -9  -4   -4.80    4.40
  -5  -9  -4  -14.90    4.50
   4  -5   9   -3.80    5.50
   4   5  -9   17.90    7.10
   9   4  -5    3.10    5.90
   9  -4   5    3.50    5.60
  -4   5   9   -6.30    4.60
  -9   4   5   -3.00    6.20
  -9   4   5   14.00    9.50
   4   5  -9   -2.60    4.30
  -4  -5  -9   15.40    6.20
   9   4  -5    1.40    6.60
  -5   9   4   -1.70    4.90
   4   5  -9   -5.00    6.00
  -9  -4  -5    2.40    6.20
  -9  -4  -5   -2.60    4.10
  -4  -5  -9    1.60    5.70
   4  -5   9    3.90    5.20
   4  -5   9    1.40    6.00
   9  -4   5   -2.10    5.80
   5  -9   4    2.10    6.60
   9   4  -5    7.40    5.50
   5  -9   4   -0.70    5.20
   9  -4   5    6.60    6.50
  -5  -9  -4   13.50    5.70
   4  -5   9    0.40    5.70
  -5   9   4    4.20    8.60
  -4  -5  -9   -0.30    5.30
   9  -4   5   -1.70    5.40
  -4   5   9   -1.80    6.90
   5   9   4   -3.80    5.30
   4  -5  -9   -2.70    5.00
   4  -5  -9    2.90    4.70
   4   5   9   -1.30    5.70
   4   5   9   10.90    6.60
   9   4   5    7.50    5.90
   9   4   5  -10.00    5.60
  -5  -9   4    5.40    7.10
   5  -9  -4    2.60    6.10
  -4   5  -9   -2.50    5.30
   5   9   4   -2.40    6.00
  -5  -9   4  -10.20    5.40
   4  -5  -9    2.40    6.50
  -4  -5   9    1.30    5.70
  -5   9  -4    3.20    6.20
  -4  -5   9   -2.70    5.90
  -4  -5   9    4.30    5.80
  -4   5  -9  -13.00    5.10
  -5  -9   4   -0.30    5.00
   5  -9  -4    6.90    6.10
  -9  -4   5    1.90    6.40
  -9  -4   5   -2.20    6.20
  -9   4  -5    7.60    5.80
  -4  -5   9   -0.80    5.80
  -5  -9   4    5.60    4.60
   9  -4  -5    5.30    5.60
   4   5   9   -5.70    5.70
  -5  -9   4    3.50    6.00
   5   9   4    6.20    7.00
  -4   5  -9   -1.90    4.60
   9   4   5    5.90    6.40
   9  -4  -5    0.70    4.70
   9  -4  -5   -6.50    5.40
   9  -4  -5   -6.80    5.10
   5  -9  -4   10.60    5.90
  -5   9  -4   -2.80    7.00
   5   9  -6   26.20    8.70
   9  -6   5   21.60    8.90
  -9  -6  -5   28.40    9.20
   6  -5   9   11.30    7.30
  -9  -6  -5   20.10    8.30
  -6   5   9   17.90    6.80
   5  -9   6   33.20    9.60
   5  -9   6   36.60    9.40
   5  -9   6   21.90    7.50
  -6  -5  -9   34.80    8.50
  -9  -6  -5   45.40    9.60
   6  -5   9   23.60    8.10
   6  -5   9   26.70    8.60
  -6   5   9   15.00    8.80
  -5  -9  -6   35.00    9.20
  -5  -9  -6   36.20    8.40
   5  -9   6   52.19    9.50
  -5   9   6   28.90    7.30
  -5   9   6   18.20   10.60
  -5  -9  -6   16.20    7.40
  -5  -9  -6   32.60    8.80
  -6  -5  -9   25.20    9.70
   9  -6   5   11.90    6.70
   9  -6   5   33.60    8.60
   9   6  -5   14.30    9.10
   5  -9   6   25.30    8.60
   5   9  -6    8.50    7.60
   9  -6   5   40.90    9.10
   6   5  -9   19.50    8.60
   6   5  -9   26.80    8.00
   9   6  -5   41.70    9.40
   9   6  -5   29.40    7.80
  -9   6   5   39.10   12.60
   5   9  -6   16.60    8.20
   6  -5   9   37.80    8.40
  -9   6   5   29.30    7.50
   6   5  -9   36.50    9.60
   5  -9  -6   33.60    9.40
  -9   6  -5   18.00    9.50
   6   5   9   39.80   10.20
  -6  -5   9   36.10    9.10
   5   9   6   28.60    8.70
   9  -6  -5   34.20    8.40
   6   5   9   26.20    8.40
   9   6   5   28.00    9.00
   9   6   5   23.00    8.50
   9   6   5   26.50    8.80
  -9  -6   5   16.50    8.30
   5   9   6   22.50    7.20
   5   9   6   12.10    8.10
  -6  -5   9   32.50    9.60
  -5   9  -6   29.50   10.50
   6   5   9   19.30    7.10
   6  -5  -9   20.90    8.60
   6  -5  -9   28.40    7.50
   6   5   9   44.40   10.90
   6  -5  -9   33.40    9.60
  -5  -9   6   27.40    8.40
  -6  -5   9   26.60    8.30
  -5  -9   6   19.00    7.80
  -6  -5   9   14.40    8.10
   5  -9  -6   27.70    9.30
   6  -5  -9   23.60    7.50
  -5   9  -6   31.80    8.70
  -6   5  -9   27.70    7.00
  -6   5  -9   23.10    9.10
  -6   5  -9   29.50    7.40
  -9  -6   5   26.10    9.20
   9  -6  -5   34.80    9.40
   9  -6  -5   31.20    8.60
  -5  -9   6   44.00    8.30
   5  -9  -6   29.20    7.50
   8   5  -9    0.10    7.10
   9  -8   5    8.60    7.80
   9  -8   5   20.60    8.30
  -5   9   8  -12.70    8.90
   9  -8   5   14.60    7.20
  -8  -5  -9    8.00    8.40
  -8  -5  -9   13.70    7.70
   5   9  -8    4.10    7.40
  -5  -9  -8    0.90    5.80
  -9  -8  -5    5.20    7.40
  -9  -8  -5   10.90    8.30
  -9  -8  -5    3.90    7.50
   5  -9   8   23.40    8.70
   5   9  -8    6.60    9.20
  -8   5   9   36.70    9.30
  -8   5   9    8.70    9.50
  -5  -9  -8   15.40    9.00
  -5  -9  -8   12.00    7.10
   8  -5   9   11.60    8.40
   9  -8   5    9.60    8.00
   8  -5   9   20.40    8.80
   8   5  -9    4.70    7.80
   9   8  -5    8.10    8.80
   9   8  -5    6.50    7.80
   9   8  -5    6.70    6.70
   5   9  -8    7.70    7.90
   8   5  -9   12.40    8.90
  -9   8   5    9.20   11.30
   5  -9   8    5.80    8.20
   8  -5   9   -1.90    7.00
   5  -9   8   10.80    7.50
   5  -9   8   11.20    8.20
   9   8   5    6.10    8.40
   9   8   5    1.20    7.10
   5  -9  -8    0.30    6.90
  -8  -5   9    9.60    8.10
  -9  -8   5   15.30    7.90
  -8  -5   9    4.50    7.70
   5   9   8    2.60    6.50
   5   9   8   -1.20    6.90
   8   5   9   13.30    6.80
   9  -8  -5   15.70    8.20
   9  -8  -5   -4.60   10.30
  -9   8  -5   -0.40    8.80
   5   9   8    6.20    7.80
   9  -8  -5   -2.40    7.20
  -9  -8   5   16.70    8.70
   9   8   5    0.60    6.80
  -5  -9   8    5.80    7.60
  -5  -9   8   12.90    6.90
   5  -9  -8   -1.30    7.10
   8  -5  -9   12.30    8.10
  -5  -9   8    9.30    8.30
  -5  -9   8   14.50    8.00
  -5   9  -8    1.80    8.80
  -5   9  -8    1.40    7.50
   8  -5  -9    5.70    7.20
   8  -5  -9    0.40    5.40
  -9  -8   5    8.40    7.60
   9  -8  -5   16.80    7.30
  -8  -5   9    0.50    6.70
   8   5   9    0.50    7.20
  -6  -9  -1    1.50    5.90
  -1  -6  -9    1.80    5.10
  -9  -1  -6   10.00    6.50
   9   1  -6    5.80    6.00
   9   1  -6    0.90    5.60
  -6  -9  -1   10.40    6.10
   6  -9   1    4.60    5.90
  -6   9   1    4.60    8.80
   9  -1   6    8.50    6.40
  -9   1   6    9.90    5.70
   9  -1   6    4.00    5.50
   9   1  -6   10.70    5.70
  -6  -9  -1    0.30    5.40
  -6  -9  -1   -1.60    5.60
  -6  -9  -1    6.40    6.30
   6  -9   1    5.00    5.40
  -9   1   6    7.60    6.80
   1  -6   9   10.40    6.60
   1  -6   9   12.10    6.70
   1  -6   9    7.40    6.10
   1   6  -9    0.70    5.80
   1   6  -9    8.10    6.20
   1   6  -9    4.90    5.40
  -1   6   9    5.80    5.90
  -9  -1  -6   10.30    6.80
  -9  -1  -6    2.40    5.30
  -1  -6  -9   -9.10    3.30
   6   9  -1   12.40    8.50
   6  -9   1    4.20    5.90
   9  -1   6   10.00    6.20
   9  -1   6    3.00    5.10
   6   9  -1    8.10    4.70
  -1  -6  -9    3.30    6.60
   6  -9   1    8.90    7.80
   6  -9   1    2.20    5.80
  -1  -6  -9   10.20    6.80
   6   9  -1    6.70    5.80
   9   1  -6    3.60    6.20
  -9   1   6   -1.70    8.40
  -1   6   9   -6.30    5.30
  -1  -6   9    7.00    5.80
   9  -1  -6   -0.50    6.00
  -9   1  -6    0.50    4.80
  -9   1  -6    4.90    6.20
   1  -6  -9   14.90    6.10
  -1  -6   9    0.20    6.10
  -1  -6   9    5.10    6.40
  -1  -6   9    3.00    5.10
  -1   6  -9    3.90    5.90
   9  -1  -6    7.80    5.50
   9  -1  -6    2.90    6.30
   1   6   9    3.80    6.00
   1   6   9    2.50    6.60
   9   1   6    1.30    5.70
   9   1   6   -0.90    6.20
   9   1   6    5.50    6.20
  -9   1  -6    9.20    4.80
  -6  -9   1    2.90    5.50
  -6  -9   1   -0.30    4.50
  -6   9  -1   11.40    8.00
  -6  -9   1    8.60    6.80
  -6  -9   1   11.80    6.80
  -9  -1   6    1.20    5.10
  -9  -1   6    2.10    6.50
   9  -1  -6   10.20    6.30
   6   9   1    1.50    7.00
   6   9   1    9.20    7.10
   6   9   1    5.30    4.30
   1  -6  -9    2.50    5.70
  -6   9  -1    9.20    8.40
  -6  -9   1   -0.10    5.80
  -1   6  -9    5.00    6.70
   6  -9  -1    3.80    5.10
   6  -9  -1    4.40    8.20
  -1  -6   9   14.40    6.90
   1  -6  -9   13.10    6.50
   6  -9  -1    6.60    6.20
   6  -9  -1    3.50    6.00
   6  -9  -1    0.60    5.40
   6  -9   3   24.40    8.20
   6  -9   3   14.90    6.10
  -6  -9  -3   26.90    7.60
   9   3  -6   20.80    7.40
   6  -9   3   30.80    8.10
  -6  -9  -3   20.70    7.80
  -3   6   9   -7.80    6.20
   3   6  -9    9.60    7.10
   9   3  -6   14.90    6.00
  -9  -3  -6   21.10    7.70
   9   3  -6   26.10    8.10
   6   9  -3   34.40    8.30
   6   9  -3   28.80    7.40
  -6   9   3   23.40    7.70
  -6   9   3   25.20   11.30
   6   9  -3   21.60    8.20
  -6  -9  -3   21.10    6.40
  -6  -9  -3    9.20    6.30
  -9  -3  -6    8.60    7.20
  -9  -3  -6   13.80    7.00
  -3   6   9   17.00    7.00
   3   6  -9   27.30    8.50
  -9   3   6   34.00    8.20
  -9   3   6   17.60   10.20
  -6  -9  -3   14.90    7.10
   3  -6   9   25.40    7.40
   3  -6   9   34.70    8.70
   3  -6   9   11.20    6.90
   3  -6   9   19.00    7.60
  -3  -6  -9   20.00    6.90
   3   6  -9   17.70    7.30
  -3  -6  -9   21.40    8.20
  -3  -6  -9   22.50    7.50
   9  -3   6   19.50    7.30
   9  -3   6   34.30    8.20
   6  -9   3   12.00    7.50
   9  -3   6   16.00    7.40
   9   3  -6   17.30    8.00
   9  -3   6   19.00    7.70
  -3   6  -9   28.30    8.00
  -3   6  -9   22.70    8.20
  -3  -6   9   16.80    7.60
   9   3   6   17.10    7.20
   6  -9  -3   14.70    7.80
  -3   6  -9   17.80    7.20
  -9  -3   6   33.20    8.10
  -9  -3   6   25.50    8.20
   6  -9  -3   25.90    6.80
   9  -3  -6   24.30    7.80
   9  -3  -6   15.50    7.30
   9  -3  -6   28.80    8.60
  -6  -9   3   20.70    8.10
  -3  -6   9   30.10    8.50
  -6   9  -3   11.10    8.00
  -6   9  -3   27.60    9.10
   3   6   9   26.90    7.80
   3   6   9   30.70    7.30
   3   6   9   24.00    8.80
   6  -9  -3   38.70   11.00
   9   3   6   22.30    7.10
   6  -9  -3   18.20    7.30
  -6  -9   3   25.50    8.60
  -6  -9   3   26.00    7.60
  -6  -9   3   20.30    7.30
   9   3   6   29.80    7.90
   6   9   3    9.10    7.30
   6   9   3   16.00    6.70
   6  -9  -3   19.30    7.20
  -6  -9   3   29.30    7.20
   6   9   3   11.30    8.60
  -9   3  -6   30.90    8.50
  -9   3  -6   33.20    6.60
   3  -6  -9   12.00    6.90
   3  -6  -9   15.50    6.60
   3  -6  -9   11.70    6.50
   6  -9  -3   22.60    7.30
  -3  -6   9   25.20    8.60
  -3  -6   9   33.30    7.70
   5  -6   9   30.80    8.70
   5  -6   9   20.80    8.80
   6   9  -5   50.59   10.10
   9   5  -6   33.30   10.20
   6  -9   5   25.40    7.40
   6   9  -5   38.40   10.10
   9  -5   6   17.70    7.20
   9  -5   6   27.30    7.50
   5  -6   9   13.70    6.90
   5  -6   9   29.10    8.60
   5   6  -9   19.00    8.60
  -9  -5  -6   37.80    9.30
   6  -9   5   11.30    7.30
   6  -9   5   25.60    7.70
   6  -9   5   27.50    8.00
   6  -9   5    9.00    6.40
  -6   9   5   25.90   11.70
   5   6  -9   34.90    9.40
  -6  -9  -5   31.50    8.70
   6   9  -5   26.50    7.90
   9   5  -6   31.10    8.90
   9   5  -6   19.30    7.90
  -5   6   9   24.30    7.60
  -5   6   9   32.10   10.80
   9   5  -6   25.50    7.80
  -9  -5  -6   32.60    9.10
  -9  -5  -6   18.00    8.20
  -5  -6  -9   28.90    8.70
  -5  -6  -9   27.60    8.70
   5   6  -9   15.70    8.30
   9  -5   6   15.50    7.80
  -9   5   6   22.50    7.90
  -9   5   6   56.09   13.40
  -6  -9  -5   27.60    9.00
  -6   9   5   22.40    7.70
  -6  -9  -5   29.00    8.80
   9  -5   6   17.80    6.90
   6  -9  -5   30.50    9.00
  -5   6  -9   10.10    7.80
   6   9   5   17.10    7.60
  -9  -5   6   22.50    8.70
   9  -5  -6   27.30    8.90
  -9   5  -6   27.40    7.20
  -5   6  -9   27.10    8.00
   6   9   5   30.30    8.70
   9  -5  -6   11.90    7.00
  -5  -6   9   25.70    7.60
   9  -5  -6    8.20    7.00
   5  -6  -9   20.80    8.30
  -5   6  -9   38.20    7.80
   9   5   6   39.20    9.30
  -6   9  -5   19.90    9.20
  -6   9  -5   27.20    8.40
   6   9   5   28.50    9.20
  -5  -6   9   21.50    8.50
   6  -9  -5   28.70    8.00
   5   6   9   34.90    8.50
   5   6   9   13.10    7.70
   5   6   9    6.30    7.20
   5   6   9   22.60    8.90
   9   5   6   35.60    9.60
   9   5   6   26.40    8.00
   5  -6  -9   17.10    8.10
  -5  -6   9   30.00    9.20
  -5  -6   9   29.30    9.10
  -6  -9   5   28.60    7.90
  -9  -5   6   19.10    8.30
  -6  -9   5   21.50    8.00
   6  -9  -5   19.30    7.10
   5  -6  -9   15.30    6.20
  -6  -9   5   29.20    9.10
   7  -6   9   10.60    7.70
   7   6  -9   15.00    8.60
   9   7  -6    6.00    7.20
   9   7  -6    3.30    6.50
   6   9  -7   10.10    7.80
   7  -6   9    5.90    6.90
   9  -7   6    7.70    6.60
   7  -6   9   14.20    8.40
   7  -6   9    7.30    7.10
  -7   6   9   -3.50    7.40
   9  -7   6    7.40    8.30
   6   9  -7    4.30    5.70
   6  -9   7   12.70    7.00
   7   6  -9   -1.80    6.80
   7   6  -9   20.30    9.00
  -9  -7  -6   -0.10    6.50
  -9  -7  -6   17.60    6.90
   6  -9   7    9.00    6.90
   9  -7   6    0.10    6.50
  -7   6   9   11.00    6.50
  -6  -9  -7   13.10    7.80
  -9   7   6   17.50   12.90
  -7  -6  -9    2.20    7.80
  -7  -6  -9    2.80    7.30
  -6   9   7    4.40   10.00
  -9  -7  -6    5.20    8.40
  -6  -9  -7   13.00    8.40
   6  -9   7    9.70    7.80
   6  -9   7    2.90    7.40
   6   9  -7    0.40    9.10
  -6  -9  -7   15.40    6.80
   9   7  -6    8.80    9.20
   9  -7   6   -1.40    7.10
  -9  -7   6    3.10    7.20
  -9  -7   6    6.00    7.20
  -7  -6   9    6.00    7.50
  -7  -6   9   16.80    7.60
  -6  -9   7   16.40    8.00
  -6   9  -7   18.80   10.40
  -9  -7   6   14.70    8.10
   7  -6  -9    1.30    7.00
   7  -6  -9    4.30    7.70
  -9   7  -6   -0.50    7.80
   9   7   6    7.80    8.30
   6  -9  -7   -6.10    6.20
   6  -9  -7   13.20    6.70
   9   7   6   15.60    7.70
   9  -7  -6   13.80    7.80
  -7   6  -9    6.10    5.70
  -6   9  -7   13.00    7.90
  -7  -6   9    8.90    8.10
  -6  -9   7    1.30    7.10
  -6  -9   7   10.00    7.00
   7  -6  -9   10.50    8.60
   9  -7  -6   -2.80    5.40
   7   6   9   10.20    7.00
   6   9   7    3.70    6.20
   7   6   9   14.50    9.10
   6   9   7   14.20    8.40
   6   9   7    3.40    7.20
  -6   9  -7   -4.00    6.20
   9   7   6   22.90    8.80
   6  -9  -7    5.30    7.70
  -7   6  -9  -11.20    6.40
   9  -7  -6    9.00    7.10
  -7  -6   9    4.10    7.50
   7   6   9   10.30    7.20
   0  -7  -9   -1.60    5.20
   0  -7  -9    6.20    6.20
  -7  -9   0    4.90    5.80
   0  -7   9    2.80    5.70
   0   7  -9   -0.60    5.90
   9   0  -7    3.20    6.30
   9   0  -7   -0.60    6.00
   9   0  -7    7.80    7.20
   9   0   7   -2.00    5.60
   9   0   7   -4.70    3.70
   0  -7   9    0.50    5.80
   0  -7   9    1.60    5.20
   0  -7   9    7.40    6.80
   0  -7   9   -6.60    5.00
   7   9   0   -1.80    7.50
  -9   0   7   -9.70    6.80
  -7  -9   0   12.80    6.70
   0   7  -9   -5.90    6.00
   0   7   9   -4.40    5.00
   0   7   9    2.20    6.60
   7  -9   0    0.90    5.70
   7  -9   0    0.30    5.70
   7  -9   0   -2.10    6.10
  -7  -9   0   -4.30    4.60
  -7  -9   0    0.40    5.70
   7   9   0   -6.10    5.20
  -7  -9   0   11.50    5.70
   7   9   0   -9.80    5.00
  -9   0  -7    2.90    5.50
   0  -7  -9    5.00    6.60
   7   9   0    7.30    4.30
   9   0  -7   -2.40    4.80
   9   0   7    2.80    6.00
  -9   0  -7   -2.30    5.80
  -9   0  -7   -3.00    5.70
   0  -7  -9    7.00    6.40
   7  -9   0   -1.40    5.90
  -9   0   7   -1.10    5.90
  -9   0   7   -1.90    5.20
   7  -9   0   -5.40    5.10
  -7   9   0    0.10    9.10
  -9   2   7   78.79   12.90
  -7  -9  -2   82.59   12.00
   9  -2   7   94.99   12.90
   2  -7   9   72.59   10.40
   9   2  -7   69.09   10.70
  -9  -2  -7   77.59   11.20
   7  -9   2   55.09   11.20
   9   2  -7   57.49   10.90
  -9  -2  -7   86.29   12.50
  -7  -9  -2   72.89   11.60
   2   7  -9   70.29   11.30
  -7   9   2   66.69   14.30
  -2  -7  -9   53.69   10.60
  -7  -9  -2   76.09   11.50
  -7  -9  -2   90.09   11.40
   9  -2   7   91.79   10.50
   7  -9   2   86.49   10.50
   7   9  -2   68.69   10.00
  -2  -7  -9   79.39   11.70
  -2  -7  -9   57.39   10.60
   7   9  -2   53.69   11.90
   7   9  -2   65.69   10.50
   7   9  -2   67.69   10.90
   7  -9   2   66.49   10.70
  -2   7   9   63.19    9.30
  -2   7   9   73.49   12.90
   2  -7   9   60.39   10.70
   2   7  -9   63.39   11.90
   2  -7   9   83.79   11.20
   2   7  -9   92.69   13.50
   9  -2   7   57.19   10.70
  -2  -7  -9   89.09   10.00
   7  -9   2   66.79   11.00
  -9   2   7   63.19   10.80
   9  -2   7   74.69   11.80
   9   2  -7   51.89   10.80
  -9  -2  -7   68.59   11.40
   7  -9   2   82.09   11.10
   9   2  -7   62.39   11.10
   2  -7   9   85.59   12.20
   9  -2  -7   68.59   11.00
   9   2   7   68.79   12.10
   9  -2  -7   61.29   11.30
   2  -7  -9   60.89    9.70
  -7   9  -2   72.69   12.60
  -2   7  -9   49.50    9.30
  -9   2  -7   78.29   11.70
  -2  -7   9   56.99   11.10
  -9   2  -7   88.59   10.20
   9   2   7   67.99   11.60
   7  -9  -2   64.09   10.40
   2  -7  -9   81.29   11.70
   7   9   2   67.19   12.00
   7   9   2   54.59   10.80
   9  -2  -7  101.39   12.30
  -2  -7   9   59.19   10.80
  -9  -2   7   64.59   11.40
  -2   7  -9   43.10   10.60
  -2   7  -9   69.99   12.00
  -9  -2   7   73.59   12.00
   2   7   9   68.09   12.20
   7  -9  -2   81.39   10.20
   7  -9  -2   79.89   13.20
   7  -9  -2   64.39   10.60
   7  -9  -2   74.39   10.70
  -7  -9   2   66.19   11.50
  -7  -9   2   56.39    9.80
  -7  -9   2   58.79    9.70
  -7  -9   2   54.69    9.90
   9   2   7   73.69   11.80
  -7  -9   2   80.29   12.30
   2  -7  -9   87.39   12.90
  -2  -7   9   72.89    9.70
  -2  -7   9   86.09   12.40
  -2  -7   9   50.69   10.00
   2   7   9   69.39   10.70
   2  -7  -9   82.99   10.90
   9  -2  -7   82.29   11.50
   9   4  -7    8.50    6.70
   9   4  -7   -5.20    4.40
  -9  -4  -7    7.50    7.00
  -9  -4  -7    8.60    7.40
   7   9  -4   -7.60    8.10
  -7   9   4  -13.00    9.60
  -4  -7  -9    9.30    7.90
  -4  -7  -9   -0.50    6.60
  -4  -7  -9    2.70    6.30
  -4   7   9    8.60    6.20
  -7  -9  -4   13.90    6.90
  -4   7   9    7.20    8.20
   7  -9   4   -3.10    6.60
   7  -9   4    9.50    6.20
   7  -9   4   -2.00    5.30
   7  -9   4    6.10    7.30
   4   7  -9    8.90    8.10
   4   7  -9    2.50    6.70
   4   7  -9   10.60    6.50
  -9   4   7    7.00    6.80
  -9   4   7    4.80   10.40
  -7  -9  -4    1.00    6.20
   9  -4   7   -2.50    6.30
   9  -4   7   -6.10    6.00
  -9  -4  -7   -2.30    6.20
   9   4  -7  -12.20    5.90
  -7  -9  -4   -0.20    6.40
  -7  -9  -4   -0.40    5.80
   4  -7   9   10.90    7.10
   4  -7   9   -4.60    5.80
   4  -7   9    4.00    6.30
   4  -7   9   -0.20    6.30
   7   9  -4   10.10    6.60
   9  -4   7    7.30    6.40
   9  -4   7    7.30    6.90
   7   9  -4   -3.60    5.90
  -7  -9   4    7.50    8.10
  -9  -4   7    8.90    7.50
   7  -9  -4   11.50    7.60
   9  -4  -7    2.10    5.10
  -4  -7   9    9.90    7.40
  -7  -9   4    3.90    4.80
  -4  -7   9   -0.90    7.00
  -7  -9   4   -0.20    6.00
  -9  -4   7    3.00    6.40
  -4   7  -9    8.60    7.10
  -4   7  -9    6.20    7.10
   9   4   7   -5.40    5.00
  -7  -9   4   -3.40    5.70
   9   4   7   -1.80    6.30
  -9   4  -7    7.90    5.70
   4   7   9   -5.60    5.70
   4   7   9    2.30    7.00
   7  -9  -4    2.10    6.20
  -4  -7   9   -5.50    5.70
  -7   9  -4   10.90    8.60
  -7   9  -4   -0.90    6.80
   7   9   4    0.10    6.30
   7  -9  -4    8.40    6.50
   9  -4  -7    8.80    6.80
   4  -7  -9   -2.50    6.50
   4  -7  -9    0.10    4.90
   4  -7  -9   -6.50    6.30
   9  -4  -7   14.90    7.50
   7   9   4    8.10    7.30
  -4  -7   9   10.10    7.30
  -4   7  -9   -2.60    4.00
   7   9   4   -4.70    6.40
   9   4   7    3.70    6.10
  -7  -9  -6    0.10    6.70
  -6  -7  -9   18.70    8.60
  -9   6   7   11.40   12.10
   6   7  -9   10.40    8.20
   6  -7   9    5.80    7.40
   9   6  -7   -8.30    6.70
   9   6  -7    9.90    7.50
   6   7  -9    4.50    7.60
   9  -6   7    8.20    7.10
   9   6  -7    5.50    8.30
   7  -9   6   17.10    8.50
   7  -9   6    9.50    6.90
   7  -9   6   12.70    7.10
  -7   9   6    3.30   10.20
  -6  -7  -9   12.40    8.30
  -7  -9  -6    7.80    7.90
  -9  -6  -7   -2.40    5.70
  -9  -6  -7   19.60    8.20
  -6   7   9    0.50    6.80
  -6   7   9    5.60    9.10
  -9  -6  -7    3.40    7.80
   7  -9   6    4.80    7.70
   7  -9   6    3.50    6.20
   7   9  -6   -2.70    8.40
  -7  -9  -6    3.00    6.20
   9  -6   7   11.70    7.30
   9  -6   7    7.60    7.90
   6  -7   9    9.80    7.40
   6   7  -9   11.00    8.70
  -9   6   7    0.10    5.60
   7   9  -6    4.90    7.30
  -7   9   6   17.00    6.90
   6  -7   9   23.10    9.70
   6  -7   9   -1.00    6.20
   7   9  -6   13.50    8.30
  -9  -6   7   12.20    8.90
  -9  -6   7   19.90    8.80
  -7  -9   6    9.30    7.70
  -7  -9   6   13.90    7.90
  -6  -7   9   -3.50    6.50
   7   9   6   24.20    9.30
   9  -6  -7   -3.00    6.80
   6   7   9    3.20    5.80
   6  -7  -9   19.10    8.80
   6  -7  -9    2.50    5.90
   7  -9  -6    4.30    7.60
   9   6   7    7.80    6.80
   9   6   7    4.60    7.00
   7   9   6   -0.50    7.40
  -6   7  -9    2.40    6.40
  -6  -7   9   -8.20    6.90
  -9  -6   7   15.10    7.90
  -6  -7   9    7.90    7.60
  -6  -7   9    4.90    7.30
  -6   7  -9   12.50    8.20
   9  -6  -7    3.20    8.20
   9  -6  -7  -11.90    5.90
   7  -9  -6   14.80    8.10
   9   6   7   21.40    8.50
  -7   9  -6    7.30    6.80
   7   9   6   10.30    7.10
   7   9   6   11.10    7.40
   7  -9  -6   24.80    8.10
   6   7   9    7.50    8.10
   6   7   9   19.70    9.60
  -7  -9   6   21.30    8.40
  -7   9  -6   12.10    9.70
  -8  -7  -9   -2.70    7.40
   9   8  -7   -1.00    7.50
  -8   7   9   13.90    7.00
   8  -7   9    1.00    8.10
   8  -7   9   -1.80    7.40
   9  -8   7   -3.00    7.10
   8   7  -9    1.90    8.00
   9   8  -7   -2.50    6.60
   7  -9   8   -1.90    6.70
  -7   9   8   -6.60    9.00
  -7  -9  -8    6.40    7.70
  -7  -9  -8    2.60    6.70
   7  -9   8   -7.10    7.00
  -8  -7  -9    9.90    9.00
   9  -8   7   -4.50    7.10
   9  -8   7    6.80    7.30
   9   8  -7   -5.00    8.20
   7   9  -8    4.20   10.10
   7   9  -8    1.70    8.00
   7  -9   8   -4.30    6.30
  -9   8   7  -13.90   10.30
  -9  -8  -7   -0.60    7.60
   7  -9   8    3.50    7.20
   8   7  -9   -9.70    9.10
  -8   7   9   10.00   10.50
   8  -7   9   -8.00    6.80
  -9  -8  -7   -6.30    7.80
   8  -7  -9   -2.60    7.80
  -9  -8   7  -18.40    8.30
  -9  -8   7  -16.30    5.90
  -8  -7   9   -7.50    7.10
  -8   7  -9    4.70    6.60
  -7  -9   8   -3.30    7.80
  -8  -7   9    4.30    8.60
  -8  -7   9   -0.80    7.80
  -8   7  -9   -3.50    8.10
   8   7   9  -10.00    7.20
   8   7   9    0.80    6.00
   7   9   8   -2.10    5.80
   9   8   7   -3.40    7.80
   7   9   8   -4.30    5.80
   7   9   8   -0.80    8.10
  -7  -9   8    4.00    7.80
  -7  -9   8    1.70    8.90
   9  -8  -7    2.30    7.50
  -7   9  -8   -7.20    6.50
  -7   9  -8   -3.00    6.60
  -9   8  -7    1.30    9.00
   7  -9  -8   -2.00    7.50
   9   8   7   -4.60    6.40
   9   8   7   -5.60    7.00
   8  -7  -9    6.10    6.90
   9  -8  -7   -6.50    6.40
   8   7   9   -0.30    8.40
  -9  -8   7    8.00    7.90
   7  -9  -8    0.80    7.00
  -7   9  -8    2.60    9.60
   9   1  -8   35.80    8.70
   1   8  -9   24.70    9.80
   1  -8   9   21.00    8.40
   9   1  -8   33.90    8.60
   8   9  -1   36.00    8.70
   8   9  -1   34.30    7.50
  -9   1   8   13.30    8.20
  -9   1   8   37.30   10.30
  -1  -8  -9   30.30    8.50
   8   9  -1   55.09   10.30
  -9  -1  -8   34.10    8.70
  -9  -1  -8   39.40   10.20
  -8  -9  -1   35.50    8.40
   8  -9   1   33.50    8.90
   8  -9   1   44.10    8.80
   8  -9   1   16.30    9.00
   8  -9   1   19.00    8.50
   8   9  -1   31.80   10.70
  -1   8   9   35.80    8.70
   9  -1   8   31.80    9.30
   1  -8   9   29.30    7.90
   1  -8   9   38.70    9.60
   1  -8   9   18.00    7.90
  -8   9   1   55.39   13.60
  -1  -8  -9   25.50    8.30
  -1   8   9   17.70    9.00
  -9  -1  -8   39.60    8.80
  -8  -9  -1   26.50    8.70
  -8  -9  -1   43.80   10.10
   9  -1   8   37.50    9.20
   9  -1   8   33.80    9.40
  -8  -9  -1   36.00    8.80
  -9   1   8   40.10    8.50
   9   1  -8   20.70    8.80
  -1  -8  -9   19.90    8.40
  -1  -8  -9   37.30    7.80
   1   8  -9   23.30    8.30
   1  -8   9   14.40    7.80
   1   8  -9   37.50   10.40
   9   1  -8   33.70    9.30
  -9  -1   8   18.50    8.80
   1  -8  -9   49.30    9.30
   8   9   1   36.50    7.70
  -9  -1   8   36.40    9.40
   9  -1  -8   33.50    8.50
  -9   1  -8   46.30    9.50
  -9   1  -8   34.20    8.90
  -9   1  -8   35.40    8.00
   9   1   8   32.50    8.00
  -1  -8   9   40.80   10.20
  -1  -8   9   37.10    9.10
   9   1   8   45.00   10.10
   9  -1  -8   41.00    9.20
   1  -8  -9   29.20    9.40
   1  -8  -9   23.70    7.60
   1  -8  -9   39.00    8.90
   8   9   1   56.89   10.50
   1   8   9   34.00    8.60
   1   8   9   20.80   10.20
   8  -9  -1   35.90    9.20
   8  -9  -1   34.80    8.60
   8  -9  -1   43.90   11.10
  -8   9  -1   43.30   11.80
   8  -9  -1   23.70    8.60
  -1  -8   9   42.00    9.70
  -1   8  -9   35.90   10.20
  -1   8  -9   33.60    8.80
  -1  -8   9   20.70    6.90
   9  -1  -8   58.69    9.80
   9  -1  -8   26.70    8.40
  -8  -9   1   41.60   10.00
  -8  -9   1   37.50    8.40
  -8  -9   1   31.80    8.90
  -8  -9   1   27.20    9.20
   8   9   1   31.20    9.10
   9   1   8   40.20    9.90
  -1  -8   9   26.40    8.90
  -3   8   9   -3.10    8.00
   8  -9   3   15.30    7.80
   9   3  -8   12.50    8.10
   8  -9   3    5.30    8.20
   8  -9   3   15.00    7.20
   3  -8   9    1.40    6.60
   9   3  -8    6.30    8.20
   3  -8   9    0.30    6.20
   3  -8   9    8.90    7.40
  -9  -3  -8    8.90    7.70
  -9  -3  -8   11.00    7.80
  -9  -3  -8    3.60    6.50
   3   8  -9   31.00    9.10
   9   3  -8    3.70    6.90
  -8  -9  -3   10.50    7.40
   8  -9   3   -2.90    6.20
   8   9  -3   27.20   10.50
   8   9  -3   -2.40    5.90
   3  -8   9   11.00    7.60
  -3  -8  -9    8.90    7.30
   9   3  -8   17.20    8.10
   3   8  -9   26.00    9.60
   9  -3   8   12.30    7.60
   9  -3   8   17.90    8.10
   9  -3   8    6.40    7.00
  -9   3   8   13.10    7.80
  -9   3   8   21.60   10.10
  -8  -9  -3   15.00    8.90
  -8  -9  -3   32.40    8.60
  -8  -9  -3   19.20    7.90
  -3  -8  -9    6.50    7.30
   3   8  -9   15.40    8.80
   8   9  -3    2.40    6.70
  -8   9   3   36.40   13.30
  -3  -8  -9   10.90    7.40
   9   3   8   11.30    7.70
   9   3   8    4.00    7.30
   8  -9  -3   16.90    7.70
  -8  -9   3    1.00    6.70
  -8  -9   3    6.40    8.30
   8  -9  -3   19.90    7.90
  -3   8  -9   20.30    9.70
  -3   8  -9   12.00    7.70
   8  -9  -3    7.20    9.60
   9  -3  -8   12.10    7.80
   9  -3  -8    9.30    6.20
   3  -8  -9   15.10    6.60
  -9  -3   8    0.40    6.60
  -9  -3   8   16.70    8.20
   8   9   3    1.50    6.70
  -8  -9   3   18.80    7.40
   8  -9  -3   14.90    7.70
  -9   3  -8   13.80    7.20
   3  -8  -9   15.20    6.10
   3  -8  -9   19.60    7.80
   9   3   8   -2.50    7.00
   3   8   9   11.70    7.10
   3   8   9    1.50    7.40
  -3  -8   9    7.20    7.30
  -3  -8   9    9.80    6.50
  -3  -8   9   10.80    6.30
  -3  -8   9   18.40    8.30
  -3   8  -9    3.90    5.50
   8  -9  -3   13.30    7.50
  -8  -9   3    5.60    6.40
  -8   9  -3   15.60    9.60
   9  -3  -8   10.90    7.70
   9  -3  -8    8.30    6.40
   3  -8  -9   12.20    8.60
   8   9   3   20.70    8.50
   8   9   3   12.60    8.10
  -8   9   5   28.90   12.80
  -5  -8  -9   16.30    8.80
   9  -5   8    7.10    7.30
   9  -5   8   25.00    8.60
   9   5  -8   26.90   10.10
   9   5  -8   19.70    8.50
   9   5  -8   -1.10    5.20
  -5   8   9    5.10    7.20
  -5   8   9    5.80    9.30
  -5  -8  -9   -0.50   12.50
   9  -5   8    6.20    7.50
   8  -9   5    7.70    6.50
   8   9  -5   17.00   10.40
   8   9  -5   14.10    8.60
   8   9  -5    6.00    7.60
   5  -8   9    5.60    7.60
  -9   5   8    7.80    8.10
  -9   5   8   11.10   10.30
  -8  -9  -5   27.50    9.40
  -8  -9  -5    6.50    7.20
  -8  -9  -5   22.00    8.50
  -8  -9  -5    8.30    8.30
   5  -8   9    8.60    7.60
   5   8  -9   11.90    9.50
   8  -9   5   12.20    8.50
   8  -9   5   13.10    6.40
   8  -9   5   14.20    8.70
  -9  -5  -8   14.10    8.30
  -9  -5  -8   10.90    8.10
   5   8  -9   12.70    8.80
  -9  -5  -8   10.00    7.80
  -5  -8  -9   21.60    8.60
   5  -8   9   15.90    8.70
   5  -8   9    4.30    7.00
   5   8  -9    4.60    7.80
   8  -9  -5   14.00    7.00
   8  -9  -5   32.10    9.20
   5  -8  -9   -5.70    7.10
   5   8   9    8.40    7.00
   5   8   9   21.80    8.30
   5   8   9   21.20    9.40
   8  -9  -5   15.90    8.70
   5  -8  -9    1.00    7.30
  -8   9  -5   12.50    8.60
   9   5   8   22.60    8.30
   9   5   8   24.10    7.90
   9   5   8   -3.70    5.20
   8   9   5   19.80    8.60
  -5  -8   9   11.20    8.20
  -5  -8   9    8.40    7.50
  -5  -8   9    5.70    8.00
  -5  -8   9    1.60    7.70
  -5   8  -9    1.80    8.10
  -5   8  -9    7.60    7.60
  -8  -9   5   11.00    7.40
   9  -5  -8   13.10    7.70
   9  -5  -8   13.20    8.50
  -8  -9   5    9.50    8.30
  -8  -9   5   18.70    8.70
  -9  -5   8   12.70    7.70
  -9  -5   8    3.40    7.30
  -9  -5   8    5.80    7.90
  -9   5  -8   17.60    7.20
   8   9   5   12.70    7.40
   8   9   5   -4.60    6.50
   8   9   5   -9.30    6.80
   9  -5  -8   24.40    8.70
  -9  -7  -8   -2.20    7.00
   8   9  -7   -2.90    7.30
   7  -8   9   -9.50    6.10
  -9  -7  -8   13.80    9.00
  -9   7   8   -8.60    9.70
  -8  -9  -7   -2.00    7.70
  -8  -9  -7   -0.20    7.20
   9   7  -8   -0.80    8.50
   9   7  -8    6.00    7.70
  -7   8   9    5.30    9.70
   8   9  -7    9.40    8.30
   7  -8   9  -13.60    6.90
   9  -7   8   -6.10    6.70
   7  -8   9   -3.90    7.00
   7  -8   9   -1.50    7.80
   7   8  -9    5.30    8.60
   7   8  -9   -3.70    8.00
   9  -7   8    1.00    7.40
  -7  -8  -9  -10.40    6.60
   9  -7   8   -8.10    6.10
   9   7  -8    8.80    7.20
  -8   9   7   19.70   11.80
   8  -9   7  -11.50    6.20
   8  -9   7   -2.10    7.40
   8  -9   7   -9.20    6.80
   8   9  -7   -2.40    9.80
  -7  -8  -9    4.80    9.00
  -9  -7   8   -2.40    7.70
   8   9   7    2.40    7.90
   8  -9  -7   -0.30    8.10
   7   8   9   -9.90    7.00
   9  -7  -8   11.20    8.40
   9  -7  -8   -2.60    7.20
   7   8   9    3.60    7.20
  -9  -7   8   -5.70    7.40
   7   8   9  -12.50    8.50
  -7   8  -9   -3.20    7.80
  -7   8  -9   -0.50    6.30
   7  -8  -9   -2.00    7.70
   9   7   8   -0.20    7.10
   9   7   8    0.00    5.80
  -9  -7   8   -5.20    6.50
  -7  -8   9   -9.20    6.20
  -7  -8   9   10.50    8.10
  -7  -8   9    9.10    8.90
  -8  -9   7   -4.30    8.50
  -8  -9   7    4.40    7.40
  -8  -9   7   -5.90    6.70
  -8   9  -7    3.40    9.30
  -8   9  -7    2.00    8.30
   8  -9  -7   17.50    8.60
   8   9   7    8.40    8.70
   8   9   7   12.90    9.40
  -7  -8   9    5.70    8.60
  -9  -9   0    0.10    7.50
  -9  -9   0    4.40    7.40
  -9  -9   0   -2.40    6.80
  -9   0  -9   -5.70    6.60
  -9   0  -9    3.60    6.00
  -9   0   9   -6.30    5.60
  -9   0   9   -1.20    7.40
  -9   9   0   15.40   11.00
   0  -9  -9   -5.90    5.80
   0  -9  -9    3.80    8.10
   0  -9  -9    6.90    6.50
   0  -9  -9    7.00    5.80
   0  -9   9   -0.90    7.00
   0  -9   9    0.10    7.90
   0  -9   9    1.20    7.40
   0  -9   9  -10.70    7.90
   0  -9   9   -8.50    6.90
   0   9  -9   -0.60    7.70
   0   9  -9   -0.90    5.50
   0   9   9   -7.10    6.70
   0   9   9   -0.30    8.10
   9  -9   0   16.50    7.80
   9  -9   0    1.20    5.40
   9  -9   0    6.80    8.50
   9  -9   0    6.30    7.50
   9   0  -9   -2.20    6.90
   9   0  -9    4.40    6.40
   9   0  -9   -5.90    6.30
   9   0  -9   -5.90    6.20
   9   0   9   -6.00    5.90
   9   0   9    2.50    7.00
   9   0   9   -4.40    6.90
   9   9   0   -4.00    7.80
   9   9   0   -7.20    5.20
   9   9   0   -6.90    4.80
  -9  -9  -2   13.90    9.80
  -9  -9  -2    8.40    6.90
  -9  -9  -2   30.10    8.20
  -2  -9  -9   15.30    7.70
   9  -2   9   13.10    7.90
   9  -2   9   17.40    8.00
   9  -2   9   17.10    8.30
  -9  -2  -9    3.40    6.80
  -9  -2  -9   13.20    8.50
  -9  -2  -9   12.70    7.40
   9   2  -9   25.40    9.40
   9  -9   2   12.50    8.20
   2  -9   9   28.10    9.20
   2  -9   9   14.50    7.70
   9   9  -2   26.90   10.30
  -9   2   9   12.00    8.60
  -9   2   9   21.40    9.90
   9  -9   2   19.80    8.90
  -9   9   2   20.20   12.30
   9   2  -9   13.50    8.10
  -2  -9  -9   18.50    9.40
  -2  -9  -9   16.90    8.00
   2   9  -9   19.70    8.80
   2   9  -9   27.10   10.00
   2  -9   9    8.10    7.30
   9  -9   2   14.00    6.70
   9  -9   2   21.60    9.90
   9   9  -2   24.70    7.80
  -2   9   9   11.90    9.80
   9   2  -9   30.40    8.40
   9   2  -9   14.80    8.50
   2   9  -9   -5.60    7.80
   9   9  -2   15.40    7.90
   2  -9   9   15.80    8.50
  -9   2  -9   12.50    7.30
  -9  -9   2   20.40    9.00
  -2  -9   9    8.20    8.60
   2  -9  -9   25.40    8.30
  -2  -9   9   31.50   10.00
  -2  -9   9   23.60    9.90
   2   9   9   29.30    9.00
   2   9   9    4.50    8.00
   9  -9  -2   -0.60    6.10
   9  -9  -2    3.40    5.70
   2  -9  -9   17.30    7.70
   9  -9  -2    8.50    7.70
  -9   9  -2   14.90   10.40
  -2  -9   9   17.80    8.00
  -2   9  -9    6.00    8.30
  -9  -2   9   13.10    8.80
   9  -2  -9   23.90    9.10
   9  -2  -9    8.30    6.90
   9  -2  -9   23.20    9.00
   9  -2  -9    4.10    7.90
  -9  -9   2   18.10    8.10
  -9  -9   2   40.30    9.60
  -9  -9   2    9.10    7.90
  -9   2  -9    3.10    6.40
   2  -9  -9   24.70    8.70
   2  -9  -9   30.40   10.50
  -9  -2   9   12.40    8.80
   9   2   9   30.50   10.10
   9   2   9   16.00    7.80
   9   2   9   16.60    8.30
  -9   2  -9   26.00    8.00
  -2   9  -9   30.20    8.70
   9  -9  -2   30.20   10.60
   9   9   2    6.60    8.00
   9   9   2   28.00   10.00
   9   9   2    9.30    7.10
  -9  -9  -4   -2.80    6.80
  -9  -9  -4   -2.90    7.00
   9  -9   4   -6.00    7.90
   9  -9   4    8.10    6.10
   9  -9   4    9.40    8.50
  -9  -4  -9    8.70    7.80
  -9  -4  -9    2.40    7.50
  -9  -4  -9   -1.80    6.70
   9  -4   9  -10.40    6.60
   9  -4   9   -5.80    6.70
   9  -4   9    8.30    7.60
   9   4  -9    2.00    6.90
  -9   4   9   -7.20    5.80
  -9   4   9  -15.30    8.80
   9  -9   4   -2.10    6.50
  -9   9   4    5.20   11.80
  -4  -9  -9   -6.70    6.70
  -4  -9  -9   -4.40    6.00
  -4  -9  -9    2.50    7.30
   9   9  -4   -1.30    6.80
   4   9  -9    2.00    8.70
   9   4  -9    8.60    7.80
   9   4  -9   -1.10    7.00
   4   9  -9    0.00    6.40
   4  -9   9    4.50    7.50
  -4   9   9   -9.00    8.30
   9   9  -4   12.00    9.70
   9   9  -4   16.10    8.90
   4  -9   9    3.70    7.80
   4  -9   9    1.90    6.90
   4   9  -9    2.90    8.50
   4  -9   9   -7.40    6.40
  -4  -9   9    4.80    6.90
  -4   9  -9    2.50    5.60
  -4   9  -9   -7.00    7.50
   4   9   9   -1.90    6.70
   4   9   9   -5.10    7.20
   9  -9  -4   -1.10    6.10
   9  -9  -4   -2.80    9.30
   9  -9  -4    6.80    7.40
  -9  -9   4    1.20    7.80
  -9  -9   4    7.40    7.40
  -9  -9   4    7.40    6.70
  -9   9  -4   -5.60    8.80
   9  -4  -9    4.70    7.50
   9  -4  -9   -1.40    7.90
  -9  -4   9  -10.50    6.80
  -9  -4   9    1.90    5.90
  -9  -4   9   -5.30    6.70
  -9   4  -9   -6.70    5.70
  -4  -9   9   -1.10    8.00
  -4  -9   9    6.40    7.70
   9   4   9   -5.30    7.80
   9   4   9    5.80    7.30
   9   4   9    0.30    8.20
   4  -9  -9   -7.60    6.80
   4  -9  -9    9.80    7.90
  -4  -9   9   -3.50    7.20
   9   9   4  -10.20    6.60
   9   9   4   -1.00    7.00
   9   9   4   -5.90    7.00
  -9  -9  -6  125.69   17.10
  -9  -9  -6  148.79   17.10
   9  -6   9  166.18   18.70
   9  -6   9  171.98   19.20
   9  -6   9  199.48   20.20
  -9  -6  -9  122.29   17.40
  -9  -6  -9  171.38   19.00
   9  -9   6  161.88   19.30
   9  -9   6  195.18   18.20
   9   9  -6  162.48   21.20
  -9   6   9  165.78   18.20
  -9   6   9  166.78   20.60
   6   9  -9  153.88   19.60
  -9   9   6  215.08   23.80
  -6  -9  -9  187.68   21.50
  -6  -9  -9  170.08   17.80
   9   6  -9  156.88   18.80
   6   9  -9  154.28   19.10
   6  -9   9  169.98   18.90
   9   9  -6  118.59   16.80
   9   9  -6  201.88   19.10
   9   6  -9  186.18   20.20
  -6   9   9  202.18   22.40
   9  -9   6  201.88   20.60
   6  -9   9  178.88   19.60
   6  -9   9  183.38   18.60
   6  -9   9  180.28   18.70
  -6  -9   9  142.89   17.70
  -6  -9   9  139.39   18.20
  -6  -9   9  173.48   16.90
   6   9   9  175.58   17.40
   6   9   9  185.08   19.90
   6   9   9  136.79   18.50
   9  -9  -6  188.58   19.40
   9  -9  -6  155.78   17.20
   6  -9  -9  178.78   20.80
  -9  -6   9  175.48   19.90
  -9  -6   9  189.38   19.50
   9  -6  -9  160.28   18.30
   9  -6  -9  134.29   15.90
  -9  -9   6  105.89   16.80
  -9  -9   6  183.58   18.00
  -9  -9   6  184.58   18.10
  -6   9  -9  188.08   19.40
  -9   9  -6  179.18   19.80
   9   6   9  165.08   18.10
   9   6   9  138.49   18.40
  -9  -6   9  182.68   18.20
  -6  -9   9  178.08   19.10
  -6   9  -9  189.08   21.30
   9   9   6  168.58   19.10
   9   9   6  187.38   19.10
   9   9   6  146.59   18.60
  -9  -9  -8   -2.50    8.30
  -9  -9  -8    1.50    9.40
  -8   9   9   -5.30   10.20
   9  -8   9  -11.20    7.20
   9  -8   9   12.80    9.70
  -9  -8  -9  -14.90    7.50
  -9  -8  -9    5.30    8.90
   9   8  -9   -4.10    9.20
   9  -9   8    2.90    8.80
   9  -9   8    3.30    8.30
   8  -9   9  -19.20    8.00
   9   9  -8    4.20   10.10
  -9   8   9    3.50   11.50
   8   9  -9    6.60   10.60
   9  -8   9    3.30    7.90
  -9   9   8    0.40   10.70
  -8  -9  -9   -6.70    8.60
  -8  -9  -9   -0.30    7.50
   8   9  -9   -7.20    7.60
   8  -9   9   12.50    9.80
   9  -9   8   -9.50    7.00
   9   9  -8    1.90    9.10
   9   8  -9   10.70    9.50
   8  -9   9   -6.10    7.60
  -8   9  -9   -4.80    8.60
   8  -9  -9    4.00    8.60
  -9   8  -9    4.40    9.80
  -8  -9   9    7.00    8.40
  -9  -9   8    3.70   10.00
  -9   9  -8   -7.10    6.90
  -8  -9   9    0.80    8.70
   8   9   9   20.90    8.20
   8   9   9    0.00    8.30
   8   9   9   -8.50    8.80
   9  -9  -8    0.10    8.80
   9  -9  -8   -3.00    7.20
  -8  -9   9    2.90    8.40
  -9  -8   9   -0.10    7.90
  -9  -8   9   -0.70    8.20
   9  -8  -9  -10.00    8.50
   9  -8  -9    1.50    8.00
  -9  -9   8    3.90    7.50
  -9  -9   8   13.60   10.00
  -9   9  -8   -3.30    7.80
  -8   9  -9    1.90    9.40
  -9  -8   9   -5.40    7.80
   9   8   9   -3.00    8.60
   9   8   9    8.40    9.40
   9   8   9    5.80    9.80
  -9   8  -9   -7.20    9.90
  -8  -9   9   -1.00    8.20
   9   9   8   -0.30    7.30
   9   9   8   10.70    9.60
   9   9   8  -12.30    7.50
 -10   0   0    2.30    5.50
 -10   0   0    3.30    4.70
 -10   0   0   -5.90    5.20
   0 -10   0    8.50    7.30
   0 -10   0    0.70    5.80
   0 -10   0    2.10    5.50
   0 -10   0   -0.10    3.80
   0   0 -10   10.00    6.00
   0   0 -10    0.30    4.20
   0   0 -10    5.20    5.70
   0   0  10   -5.60    4.60
   0   0  10  -11.10    4.40
   0   0  10   -4.60    4.80
   0   0  10   -4.30    4.70
   0  10   0   -2.50    5.50
  10   0   0   -1.90    5.40
  10   0   0    6.10    6.30
  10   0   0    0.50    4.60
  10   0   0   -2.50    5.10
  10   0   0   -2.00    3.30
  10  -2   0  666.43   31.70
  10  -2   0  680.73   30.50
  10  -2   0  630.14   30.40
  10  -2   0  729.33   29.50
  10   2   0  699.53   32.40
  10   2   0  680.43   33.60
  10   2   0  675.43   29.90
  10   2   0  668.03   29.90
  10   2   0  670.63   26.90
   2   0 -10  702.33   33.20
   2   0 -10  628.34   31.70
   2   0 -10  691.33   32.40
   2   0  10  641.24   31.80
   2   0  10  671.23   31.70
   2   0  10  661.23   31.50
 -10  -2   0  645.24   29.50
 -10   2   0  691.73   30.60
 -10   2   0  684.93   26.60
 -10   2   0  681.23   32.30
  -2   0 -10  679.73   31.50
  -2   0 -10  676.53   32.10
  -2   0 -10  707.73   30.50
  -2   0  10  711.93   32.00
  -2   0  10  666.23   32.40
  -2   0  10  665.03   30.60
  -2   0  10  715.43   34.00
   0 -10  -2  696.33   32.40
   0 -10  -2  625.54   32.00
   0 -10  -2  655.13   28.90
   0 -10   2  597.94   31.80
   0 -10   2  658.73   32.00
   0 -10   2  653.83   32.10
   0 -10   2  697.73   29.10
   0  10  -2  645.04   33.20
   0  10   2  682.93   32.10
   0  10   2  634.54   30.10
 -10  -2   0  646.44   31.30
 -10  -2   0  666.63   29.90
  10   4   0 1198.58   47.30
   0 -10  -4 1131.69   46.20
   0 -10   4 1221.78   47.00
   0 -10   4 1100.19   48.90
 -10  -4   0 1205.68   48.20
 -10   4   0 1142.39   46.30
 -10   4   0 1137.29   49.90
  -4   0 -10 1136.29   46.90
  -4   0 -10 1166.58   48.90
  -4   0 -10 1232.98   46.00
  -4   0  10 1179.48   48.90
  10   4   0 1213.28   46.90
  10   4   0 1149.78   43.60
  10  -4   0 1153.68   47.70
  10  -4   0 1164.78   48.40
  10  -4   0 1173.28   47.20
  10   4   0 1183.38   49.50
  10   4   0 1197.48   51.09
  -4   0  10 1153.68   46.70
   0 -10  -4 1190.08   46.40
   0 -10  -4 1151.68   49.30
   4   0 -10 1155.58   48.80
   4   0 -10 1202.18   46.70
   4   0 -10 1204.48   49.80
   4   0  10 1175.28   48.70
   4   0  10 1203.98   47.70
   4   0  10 1103.69   49.00
   4   0  10 1217.78   49.60
  10  -4   0 1177.78   48.30
   0  10  -4 1222.68   50.59
   0  10   4 1248.68   47.90
   0  10   4 1170.78   48.90
   4   0 -10 1125.39   49.30
  -4   0  10 1134.19   47.20
   0 -10   4 1165.78   49.50
   0 -10   4 1235.88   50.19
   0 -10   4 1271.67   47.50
   0  10  -4 1194.28   51.59
 -10  -4   0 1133.89   48.60
  -4   0  10 1215.08   49.50
 -10  -4   0 1213.68   48.50
   6   0 -10  807.32   37.80
   6   0 -10  885.91   41.20
   6   0  10  977.70   39.10
   6   0  10  943.01   39.40
   6   0  10  920.51   40.20
   6   0  10  825.22   40.20
  10  -6   0  882.71   39.90
   6   0 -10  852.71   40.50
   0  10   6  864.21   38.10
  10   6   0  830.02   40.40
  10   6   0  864.81   41.90
  10   6   0  930.91   38.90
  10   6   0  865.51   37.60
  -6   0  10  929.11   38.10
 -10  -6   0  904.01   40.30
 -10  -6   0  840.02   39.30
 -10  -6   0  882.21   39.90
  -6   0  10  903.31   39.80
  -6   0  10  855.31   38.40
  10  -6   0  946.61   40.20
   0  10   6  878.21   41.00
   0 -10   6  849.91   40.80
   0 -10   6  862.91   39.20
   0 -10   6  935.11   39.40
   0  10  -6  858.61   42.50
   0  10  -6  874.41   41.20
   0 -10  -6  845.52   37.70
   0 -10   6  884.51   38.10
   0 -10   6  914.81   40.90
   0 -10   6  850.41   40.50
 -10   6   0  893.91   42.20
  -6   0 -10  872.61   39.70
  -6   0  10  885.91   40.50
  10  -6   0  826.12   39.30
   0 -10  -6  867.61   40.60
   0 -10  -6  938.11   38.90
 -10  -8   0    7.00    8.50
  -8   0 -10   12.60    6.80
   0  10  -8   25.80   10.70
   0  10  -8   23.20    8.20
   0  10   8    7.70    8.00
   8   0 -10    9.20    7.20
   8   0 -10    5.20    7.30
 -10  -8   0    5.10    6.90
 -10  -8   0   24.90    7.70
 -10   8   0   24.50   11.30
  -8   0  10    5.10    7.70
  -8   0  10   14.40    8.10
  -8   0  10   12.00    8.10
  -8   0 -10   17.00    7.70
   0 -10  -8    7.70    8.00
   0 -10  -8   28.80    7.50
   0 -10  -8    7.60    6.80
   0 -10   8   16.20    7.80
   0 -10   8   11.50    8.40
   0 -10   8    0.00    6.90
   0 -10   8   -3.10    8.30
   0 -10   8   17.30    8.20
   0 -10  -8    7.10    7.30
  10  -8   0    2.70    6.90
  10   8   0   11.50    8.10
  10   8   0    1.30    8.60
  10   8   0    5.60    7.70
  10  -8   0    9.50   10.10
  10  -8   0   -4.50    7.40
   8   0  10    9.70    6.90
   8   0  10    4.90    6.70
   8   0  10   11.30    8.00
   8   0  10    5.80    7.80
  10  -8   0   11.80    7.40
  10   8   0    0.80    6.20
  -8   0  10   11.70    8.50
   8   0 -10    2.40    7.40
 -10  -1  -1  219.48   15.60
  10   1  -1  218.68   17.40
  -1 -10  -1  233.48   14.30
  10  -1   1  208.58   16.00
  10  -1   1  199.18   15.90
  -1 -10  -1  190.18   14.00
  -1 -10  -1  197.98   17.20
  10   1  -1  170.08   15.00
 -10   1   1  199.58   12.00
 -10   1   1  220.88   18.50
  10  -1   1  214.78   15.00
  10  -1   1  216.88   14.50
  10  -1   1  203.78   12.30
 -10  -1  -1  205.28   13.90
  -1 -10  -1  179.98   17.20
   1  10  -1  194.08   15.60
  -1  -1 -10  220.18   15.90
   1 -10   1  199.48   17.50
   1 -10   1  183.88   16.90
  10   1  -1  193.78   15.20
  -1  -1 -10  197.28   17.10
  -1  -1 -10  205.88   14.40
   1 -10   1  203.48   12.30
 -10   1   1  216.28   15.30
   1  -1  10  187.38   14.50
   1   1 -10  170.78   16.40
   1   1 -10  197.08   15.50
  -1   1  10  182.18   14.10
  -1   1  10  205.08   16.20
  -1   1  10  183.08   14.20
  -1   1  10  207.78   14.80
   1 -10   1  206.68   17.50
  -1  10   1  187.78   15.60
   1  -1  10  187.38   16.60
  10   1  -1  208.78   12.90
   1  -1  10  196.58   17.30
   1 -10  -1  211.28   15.30
  -1  10  -1  183.18   17.60
   1 -10  -1  188.38   17.10
   1  -1 -10  215.48   15.90
   1  -1 -10  187.68   14.10
  -1 -10   1  217.78   14.00
 -10   1  -1  190.28   14.70
 -10   1  -1  197.78   11.90
   1 -10  -1  204.18   12.50
   1 -10  -1  208.18   17.50
 -10  -1   1  177.88   16.20
  -1   1 -10  213.08   15.20
  -1   1 -10  195.48   14.70
   1   1  10  191.88   15.40
   1  -1 -10  185.18   16.80
   1   1  10  183.88   14.60
  -1  -1  10  196.48   15.10
  -1 -10   1  200.78   14.20
  -1 -10   1  232.68   17.40
  -1 -10   1  196.38   15.70
  -1 -10   1  201.78   16.10
 -10  -1   1  198.88   14.60
  10   1   1  175.48   13.30
 -10  -1   1  209.98   13.30
  -1  -1  10  210.68   15.50
  10   1   1  223.58   11.50
  -1  -1  10  207.88   16.10
  10  -1  -1  187.48   18.30
   1  10   1  172.38   16.40
  10  -1  -1  201.18   15.40
   1   1  10  189.28   14.50
  10   1   1  176.78   16.40
  10   1   1  214.98   17.10
  10   1   1  203.28   14.70
  10  -1  -1  213.78   13.20
  10  -1  -1  194.18   16.20
   1  10  -3   68.79   12.00
 -10   3   1   63.89    9.70
   3   1 -10   69.79   11.20
  10  -3   1   80.89   11.00
   3  -1  10   71.99   10.60
  -3   1  10   80.39   11.10
   1 -10   3   63.99   10.80
   1 -10   3   68.19   10.60
  -3  -1 -10   84.99    9.60
  -3   1  10   55.09   10.10
  -3  -1 -10   70.99   10.60
  -3  -1 -10   59.79   10.60
 -10   3   1   61.29   11.10
   1 -10   3   67.39   10.90
  10  -3   1   50.99    9.40
   1 -10   3   92.79   13.00
 -10  -3  -1   77.79   11.10
 -10  -3  -1   70.69   10.40
 -10  -3  -1   61.89    9.60
   3  -1  10   62.09   10.30
  -3   1  10   53.09    8.90
   3   1 -10   51.49   10.30
   3   1 -10   75.19   10.90
   3   1 -10   73.09    9.90
  -1  10   3   51.19    9.00
  10   3  -1   73.09    8.30
  10   3  -1   72.09   11.90
  -1 -10  -3   59.19   10.60
  -1 -10  -3   78.59   11.00
  -1 -10  -3   49.10    8.30
  10   3  -1   67.09    9.60
  -3   1  10   58.79   10.10
   3  -1  10   86.29   11.50
  10  -3   1   54.39    9.50
   3  -1  10   80.79   10.00
  10   3  -1   61.19   10.10
  -1 -10  -3   64.69    9.00
  -1  10   3   78.59   12.10
 -10  -3   1   51.69    9.20
  -3  -1  10   84.59   11.30
  -1 -10   3   71.89    9.10
   1  10   3   60.99    9.90
   1 -10  -3   78.19    9.00
  -3  -1  10  100.59   12.30
  -3   1 -10   81.09    9.90
 -10  -3   1   42.10    8.30
  -3   1 -10   73.19   10.90
  -1 -10   3   92.59   12.40
  -1 -10   3   53.49   10.20
  -1 -10   3   44.40    9.30
   3   1  10   75.89    9.90
  -3   1 -10   65.89   11.90
  10   3   1   62.99    9.40
   1 -10  -3   48.80    9.80
  -3  -1  10   77.39   11.00
 -10   3  -1   59.79   11.10
   1 -10  -3   64.39   10.60
  10  -3  -1   65.39    9.30
  10  -3  -1   86.19   11.20
  10  -3  -1   67.89    9.40
  10   3   1   75.49    9.80
 -10  -3   1   66.79   10.30
   3   1  10   65.59   10.30
  10   3   1   71.99   11.10
  10   3   1   39.00   10.00
   3  -1 -10   77.49   11.30
  -1  10  -3   70.39   12.20
 -10   3  -1   66.39    9.50
   3  -1 -10   41.40    9.50
  -1 -10   3   27.90    7.30
   3  -1 -10   59.49   10.80
   1  10   3   85.49   11.10
   3   1  10   55.79    9.90
   3   1  10   79.59   11.50
  10  -3  -1   73.39   10.40
   5   1 -10   19.50    7.70
   1 -10   5    6.20    5.20
   1  10  -5    3.30    7.50
   1  10  -5   -3.00    5.90
   5   1 -10    2.60    6.90
   5  -1  10   24.00    7.90
   5  -1  10    5.20    5.60
   5   1 -10   -0.90    6.70
   5  -1  10   28.70    7.60
  10   5  -1    6.70    5.80
  10   5  -1    7.40    4.30
  10  -5   1    5.10    6.60
  -5  -1 -10   22.30    6.90
   5  -1  10    2.90    5.80
 -10   5   1   17.00    8.80
  -1 -10  -5    5.20    7.10
 -10  -5  -1    6.20    6.80
 -10  -5  -1    0.30    4.80
 -10  -5  -1   11.20    6.40
   1 -10   5    2.60    5.60
  -5   1  10   12.70    7.00
  -5   1  10    7.20    6.60
   1 -10   5   17.10    9.20
  10  -5   1    5.70    6.60
  -1 -10  -5    6.40    6.30
  -5   1  10   -1.50    4.90
  -5   1  10    6.60    5.80
  -1 -10  -5   12.20    6.60
  -5  -1 -10   14.90    7.20
   1 -10   5   10.00    7.30
  10  -5   1    7.90    6.30
 -10   5   1    6.80    6.00
  -1  10   5    9.30    5.60
  -1  10   5    9.70    7.60
   1 -10   5   -2.80    5.70
  10   5  -1    0.70    5.80
  10   5  -1    6.70    6.30
  10   5  -1    2.90    5.60
   1 -10   5    3.20    6.70
  10  -5  -1   12.70    6.40
  -5   1 -10   11.40    7.00
  -1 -10   5    2.90    6.20
 -10   5  -1   -3.10    6.90
  -1  10  -5   15.50    7.90
   5   1  10   17.40    5.80
   5   1  10    1.90    6.20
  -1  10  -5    7.20    8.10
   1 -10  -5   -9.70    5.40
   1 -10  -5    5.60    4.90
  10  -5  -1   15.10    7.00
  -1 -10   5   15.10    8.00
  -5  -1  10    2.30    5.20
  10   5   1   -2.20    6.10
  -5  -1  10    6.50    6.70
  -5  -1  10    5.50    7.00
  -5   1 -10    2.70    6.10
   1 -10  -5    3.30    4.90
 -10   5  -1   14.70    5.80
  -5   1 -10    6.90    4.40
  -1 -10   5   11.30    6.10
  -1 -10   5    7.50    8.00
  -1 -10   5    3.80    6.50
   5   1  10   14.80    6.00
   5   1  10    1.60    6.60
 -10  -5   1    5.90    6.50
 -10  -5   1    3.80    6.80
  10   5   1    3.50    4.90
  10   5   1    5.90    6.20
  10  -5  -1    3.70    5.90
  10  -5  -1    3.90    5.90
   1  10   5    8.90    6.50
   1  10   5   15.50    7.60
   5  -1 -10   13.10    7.50
   5  -1 -10    1.50    5.80
   5  -1 -10   13.90    6.30
   5  -1 -10    4.30    6.70
  10   5   1    8.20    7.70
   5   1  10    8.90    6.20
 -10  -5   1   14.70    6.80
 -10  -7  -1   44.20   10.00
  -1  10   7   41.30   11.10
   7  -1  10   40.30   10.30
   1 -10   7   42.00   10.40
   7  -1  10   44.50   10.10
  -7  -1 -10   39.00    9.10
   7  -1  10   42.20   10.00
  -1 -10  -7   46.10    9.30
  -7   1  10   45.00   10.40
  -7   1  10   43.50   10.00
  -7  -1 -10   36.60    9.20
  -7   1  10   67.99   10.20
  -1 -10  -7   50.69   10.40
  -1 -10  -7   46.60   10.50
   7   1 -10   49.60   10.30
   1 -10   7   40.60    8.70
  10  -7   1   31.20    9.40
   1 -10   7   41.50   10.40
  10   7  -1   43.50   11.10
  10   7  -1   43.90    9.30
   1 -10   7   23.30    9.90
 -10   7   1   43.40   12.00
 -10  -7  -1   33.50    9.10
  10  -7   1   35.30    9.30
  -7   1  10   42.50    8.90
   7   1 -10   54.39   10.50
   1  10  -7   42.60   10.80
  10   7  -1   64.79   10.10
   7  -1  10   51.99    9.30
 -10  -7  -1   33.30    9.60
   1 -10   7   27.70    8.70
   7   1 -10   54.89   11.10
   1  10  -7   50.29   10.40
  10   7  -1   58.39   11.80
  10  -7   1   60.69   11.10
  10  -7  -1   58.39   10.60
  10   7   1   58.99   10.70
  -7  -1  10   50.39    9.90
  -7  -1  10   58.99   11.00
  10   7   1   41.70   10.10
  -7  -1  10   57.09   11.10
  -1 -10   7   48.80    9.90
   7  -1 -10   53.29    9.70
   1 -10  -7   43.50    8.80
   1 -10  -7   31.00   10.30
   1 -10  -7   35.40    8.20
   1 -10  -7   34.20    9.20
   7   1  10   45.80    9.70
  -1  10  -7   35.40   11.20
  -7   1 -10   32.40    8.70
   7   1  10   20.40    9.30
  10  -7  -1   60.49   10.80
  10  -7  -1   45.60    8.50
  -1 -10   7   44.40   11.10
  -1 -10   7   25.00    9.40
 -10   7  -1   42.00   11.80
   1  10   7   27.80   10.10
 -10  -7   1   29.50    8.10
  10  -7  -1   38.70    9.80
   7  -1 -10   46.30   11.10
  -7  -1  10   45.20   10.20
   7  -1 -10   57.79   11.60
  10   7   1   42.90   10.40
  -1  10  -7   52.19   11.10
 -10  -7   1   37.40   10.50
 -10  -7   1   77.59   12.10
   7   1  10   44.80   10.20
   7  -1 -10   29.20    9.30
   7   1  10   31.50    8.70
  -1 -10   7   50.99   10.20
  10   7   1   31.10    7.70
   1 -10   9   71.89   11.80
  -1 -10  -9   74.99   12.40
   9  -1  10   66.89   12.50
  -1 -10  -9   68.79   11.50
   1 -10   9   50.29   11.70
  10   9  -1   50.19   11.40
  10   9  -1   45.50    9.40
   9  -1  10   40.80   10.60
  -9  -1 -10   79.39   12.60
  -9  -1 -10   44.00   10.60
  10   9  -1   52.19   11.60
   1  10  -9   39.00   12.50
  10  -9   1   43.80   10.90
 -10  -9  -1   39.50   10.70
  -1  10   9   49.10   13.30
   1 -10   9   52.29   10.80
  -9   1  10   72.69   11.70
  10  -9   1   56.89   12.00
  -1 -10  -9   34.90   10.60
   1 -10   9   63.59   12.80
   9   1 -10   39.70   10.30
   9  -1  10   24.90   10.10
  10  -9   1   42.20   11.20
   9   1 -10   48.10   11.90
 -10  -9  -1   51.99   11.40
   1 -10   9   41.50   11.30
 -10   9   1   63.99   15.40
  -9   1  10   44.90   11.80
  -9   1 -10   48.90   10.20
  10   9   1   51.99   11.60
  10  -9  -1   62.89   12.70
   1 -10  -9   66.49   11.80
  10  -9  -1   69.09   12.60
  10  -9  -1   58.79   11.10
  10  -9  -1   57.59   10.50
  -1  10  -9   47.10   12.40
 -10  -9   1   68.79   13.10
   9  -1 -10   46.90   10.50
  -1 -10   9   49.40   12.10
   9   1  10   59.09   11.50
   1 -10  -9   51.59    9.70
   1 -10  -9   55.09   10.80
  -9  -1  10   26.40   10.50
  -1 -10   9   42.40   11.70
  -9  -1  10   47.10   11.00
   1  10   9   48.40   11.80
 -10  -9   1   49.10   11.00
 -10   9  -1   71.69   14.80
  -9   1 -10   48.20   11.40
  -1 -10   9   62.59   11.90
   1  10   9   41.50   11.90
   1 -10  -9   49.99   12.20
  -1 -10   9   58.59   11.80
   9   1  10   59.89   12.60
   9   1  10   39.60   10.40
  10   9   1   61.29   12.50
  10   9   1   54.99   13.40
  -9  -1  10   51.09   10.90
   9  -1 -10   49.90   12.30
  -2 -10   0  693.03   30.40
 -10   0   2  642.34   30.80
  -2 -10   0  694.33   30.50
   2 -10   0  635.24   31.80
   0   2  10  719.63   32.20
   0  -2 -10  710.03   32.50
   0  -2 -10  670.83   32.10
   2 -10   0  639.94   31.50
   2 -10   0  679.13   27.50
   2  10   0  691.83   33.40
  10   0  -2  711.43   31.60
  10   0  -2  682.93   33.10
 -10   0  -2  661.23   31.10
  10   0  -2  678.53   29.90
   0  -2  10  707.73   31.70
  10   0   2  680.83   31.30
 -10   0   2  651.23   31.40
 -10   0   2  693.93   28.80
   0   2 -10  689.63   31.70
   0   2  10  730.93   33.30
  -2 -10   0  687.93   32.00
   0  -2  10  687.53   32.60
   0  -2 -10  684.43   31.00
  -2  10   0  663.43   32.80
   2 -10   0  661.63   31.70
 -10   0  -2  672.33   28.80
  10   0   2  642.74   32.20
   0   2  10  696.03   30.80
  10   0  -2  678.43   31.30
   0   2 -10  710.43   32.50
  -2 -10   0  630.84   32.00
  10   0   2  668.13   33.70
  10   0   2  661.13   30.00
   0   2 -10  667.53   28.00
   0  -2  10  638.84   31.60
  -2   2  10    2.60    6.10
  10   2  -2   -0.40    3.70
 -10  -2  -2   -3.90    4.10
   2 -10   2    4.80    4.80
   2  -2  10   -0.60    5.50
   2  -2  10    4.40    6.30
   2  -2  10   -0.40    4.60
  10   2  -2    0.90    5.30
  -2   2  10   -0.70    5.80
  -2 -10  -2   -1.70    5.10
   2 -10   2   18.60    8.80
  10  -2   2   -0.30    4.50
   2   2 -10   11.10    6.20
   2   2 -10   -5.20    3.80
  10   2  -2    0.90    6.60
  10  -2   2    9.50    6.10
  -2  -2 -10    1.40    4.20
  -2   2  10   -0.80    4.60
  -2   2  10    2.10    6.20
  -2 -10  -2    0.10    6.30
  -2  10   2   -4.80    5.30
  -2  10   2    1.80    7.00
   2 -10   2    3.50    6.70
   2   2 -10    1.20    5.70
  -2  -2 -10   -1.80    5.80
  -2  -2 -10  -11.00    4.80
 -10   2   2    5.70    5.40
 -10   2   2   -0.10    6.20
  -2 -10  -2    1.30    5.20
 -10  -2  -2   31.90    8.00
 -10  -2  -2   -1.20    4.20
  10   2  -2   14.00    6.10
  -2 -10  -2   -2.70    4.40
   2 -10   2    6.50    5.90
   2   2 -10    9.60    4.90
  10  -2   2    0.50    5.80
   2  10  -2    2.10    6.50
   2  -2 -10   -1.60    5.30
   2 -10  -2   -2.00    5.40
  10   2   2   -7.80    5.70
   2   2  10    1.90    5.50
  -2  -2  10   -0.90    5.20
  10  -2  -2    1.10    6.60
 -10  -2   2   -7.90    5.00
  10  -2  -2    0.80    4.70
   2 -10  -2   -7.20    4.90
  -2  -2  10   -0.20    5.90
  -2 -10   2    4.10    5.20
  -2 -10   2    4.50    6.20
  -2 -10   2    7.80    5.70
   2   2  10   -3.70    4.90
   2 -10  -2   -6.20    6.30
   2  -2 -10    6.30    5.90
  -2   2 -10    6.50    5.60
  10   2   2   -2.90    5.60
   2 -10  -2   -3.40    3.00
   2   2  10    1.70    5.40
  10  -2  -2   -2.80    4.80
   2  10   2    3.60    6.20
 -10  -2   2    3.90    4.70
 -10  -2   2    5.90    4.90
 -10  -2   2   -1.40    5.20
   2   2  10    2.70    5.60
  10  -2  -2   -4.80    5.00
   2  -2 -10   -2.70    5.20
 -10   2  -2    1.90    3.50
  10   2   2   -7.70    3.80
  -2  10  -2   -9.60    5.70
  10   2   2   -3.10    4.90
  -2 -10   2    3.80    5.00
  -2  -2  10    3.40    6.00
  -2   2 -10    1.20    6.00
 -10   2  -2    2.00    5.50
  -2   2 -10    1.60    4.40
 -10  -4  -2 4406.16  147.79
  -4   2  10 4191.78  147.29
 -10  -4  -2 4441.96  147.79
   2  10  -4 4116.19  150.68
   2  10  -4 4276.97  149.29
  -4  -2 -10 4179.88  145.99
  -4  -2 -10 4099.39  148.39
  10  -4   2 4198.08  148.29
 -10  -4  -2 4120.59  147.79
   4   2 -10 4129.59  145.89
   2 -10   4 4236.08  148.99
  -4   2  10 4054.89  144.69
 -10   4   2 4209.88  145.89
 -10   4   2 4140.79  149.09
  -2 -10  -4 4417.86  147.19
  10   4  -2 4065.29  147.69
  10   4  -2 4232.18  150.58
  10   4  -2 4224.28  146.79
  10   4  -2 4403.56  144.59
  -2  10   4 4516.55  146.99
  -2  10   4 4193.68  148.79
   4  -2  10 4322.47  145.89
   4  -2  10 4360.66  148.19
   4  -2  10 4255.97  146.19
  -4   2  10 4314.87  148.19
   2 -10   4 4388.16  145.49
  -4   2  10 4245.48  148.49
   2 -10   4 4292.07  148.89
   2 -10   4 4250.97  148.69
  10  -4   2 4134.09  146.99
  -2 -10  -4 4304.37  148.29
  -2 -10  -4 4401.16  147.29
   4   2 -10 4251.37  149.79
  10  -4   2 4287.97  148.19
   2 -10   4 4272.27  148.09
   4  -2  10 4108.19  148.29
 -10  -4   2 4370.76  147.69
   4   2  10 4398.56  148.59
   4   2  10 4441.16  147.39
  10   4   2 4245.08  144.39
   2  10   4 4229.38  147.39
  -4  -2  10 4274.87  148.99
  10  -4  -2 4238.68  147.29
 -10  -4   2 4279.87  148.49
 -10   4  -2 4099.79  149.49
 -10   4  -2 4221.28  145.39
  -2 -10   4 4196.68  148.69
  -2 -10   4 4318.07  149.49
  -2 -10   4 4404.76  147.19
  -2  10  -4 4133.19  150.88
  10   4   2 4119.09  148.89
  10   4   2 4078.59  149.59
  -4   2 -10 4121.79  144.79
  -4   2 -10 4422.36  148.39
   4  -2 -10 4275.17  147.99
  -4  -2  10 4204.08  147.99
  -4  -2  10 4262.57  148.69
  -4  -2  10 4381.06  148.29
  -4   2 -10 4218.28  145.79
   4   2  10 4247.57  148.09
   4   2  10 4068.89  148.79
  -2 -10   4 4321.67  146.99
   4  -2 -10 4243.38  144.39
   4  -2 -10 4197.18  149.19
   4  -2 -10 4126.19  149.09
 -10  -4   2 4385.16  147.59
  10   4   2 4361.56  147.49
  10  -4  -2 4112.49  145.99
   2 -10  -4 4198.78  149.09
  10  -4  -2 4190.28  145.69
  10  -4  -2 3980.90  147.19
   2  10   4 4388.66  146.99
   2 -10  -4 4293.77  143.79
 -10   6   2   -1.20    8.50
  10  -6   2    7.30    7.10
  10   6  -2   21.30    7.50
 -10  -6  -2   16.40    7.50
 -10  -6  -2    3.20    6.70
   6  -2  10   14.10    6.50
   2  10  -6    7.70    8.90
   2  10  -6    8.60    7.90
   6  -2  10    0.80    6.40
  -2 -10  -6   18.90    7.10
   2 -10   6   19.40    8.40
   2 -10   6    6.60    7.10
  -2 -10  -6    8.60    6.40
 -10  -6  -2   10.20    7.20
   6   2 -10    2.20    7.10
   6   2 -10   12.90    6.90
  10  -6   2    7.90    6.30
  10   6  -2   14.80    5.80
  -6   2  10    7.40    6.70
   2 -10   6   -0.50    6.30
  -6   2  10    6.40    6.90
  10  -6   2   10.50    7.20
   6  -2  10    2.20    6.60
   6   2 -10   -2.00    6.70
   2 -10   6   14.60    6.30
   6  -2  10    2.50    5.90
  -2 -10  -6   19.40    7.70
  -6  -2 -10    1.50    6.70
  -6   2  10   21.20    8.50
   6   2 -10   13.00    6.80
  10   6  -2   11.00    8.40
  -2  10   6    4.50    8.00
   2 -10   6   11.50    8.50
   2 -10   6    6.50    6.00
  -6  -2 -10   15.70    7.40
  10   6  -2   28.30    8.40
 -10  -6   2   14.90    6.40
  10   6   2    2.80    5.10
  -6  -2  10    4.50    6.70
  10  -6  -2    1.60    7.00
  -6  -2  10    9.60    8.20
  -6  -2  10    4.80    6.60
   6   2  10    0.30    6.80
 -10  -6   2   18.70    8.30
  10   6   2   13.20    8.30
   2 -10  -6    8.40    7.30
   2 -10  -6    6.60    5.70
  10  -6  -2   19.80    7.40
  -2 -10   6   18.80    7.50
  -6  -2  10    6.60    7.40
   2 -10  -6   14.60    6.70
  10  -6  -2    3.50    6.20
 -10   6  -2   19.30    9.20
   6  -2 -10   11.70    7.30
  10   6   2   18.00    7.30
   2 -10  -6   32.60   10.00
  -2 -10   6    4.90    8.40
  -2 -10   6   13.70    8.00
  -2 -10   6   14.30    6.60
  -2  10  -6    8.40    8.90
  -2  10  -6   17.00    8.40
   6   2  10    0.10    5.30
   6  -2 -10    6.40    7.10
  10  -6  -2   10.70    6.00
   2  10   6    2.80    7.40
 -10  -6   2   15.90    8.00
  -6   2 -10    8.70    6.50
   6   2  10   12.00    7.70
  10   6   2   15.30    8.00
  10  -6  -2    8.20    6.40
   6  -2 -10   12.20    6.90
   6  -2 -10   21.00    7.40
   6   2  10   11.00    6.30
   6   2  10    7.70    6.50
   2  10   6    9.70    6.00
   8  -2  10 1093.99   46.90
   8  -2  10 1016.30   47.00
 -10  -8  -2  997.60   46.90
  -8  -2 -10 1028.90   46.90
  -8  -2 -10 1053.69   46.20
   2 -10   8 1059.59   45.50
  -2 -10  -8 1022.10   46.20
  -8   2  10 1022.80   46.20
   2 -10   8 1030.40   45.40
 -10  -8  -2  927.61   45.60
 -10   8   2 1062.09   49.70
   2 -10   8 1105.79   44.40
   2 -10   8 1036.30   46.70
   2  10  -8  955.30   46.70
  -2  10   8  929.71   47.20
  10  -8   2 1067.49   47.00
  10  -8   2 1019.60   46.80
   2  10  -8  972.70   45.70
   2  10  -8 1035.50   48.40
  -8   2  10 1009.30   44.10
  -8   2  10  916.71   44.10
 -10  -8  -2 1030.00   45.30
   2 -10   8 1106.29   47.60
  10  -8   2  964.50   45.30
  10   8  -2 1086.59   47.70
  -2 -10  -8 1119.89   46.20
  -2 -10  -8 1008.40   45.80
   8  -2  10  998.60   42.90
  10   8  -2 1095.09   45.30
   8   2 -10 1110.59   48.00
   8   2 -10  980.50   45.60
   8   2 -10  967.20   46.60
   8  -2  10 1005.10   45.70
  10   8  -2  972.80   48.30
   8  -2 -10 1036.60   47.20
   8  -2 -10  975.90   44.30
   2 -10  -8  994.60   43.00
   8  -2 -10 1064.29   44.80
  -8  -2  10 1061.99   47.20
   2  10   8  988.10   46.30
   2  10   8 1010.80   47.00
 -10  -8   2  966.30   46.40
  -8   2 -10 1104.99   45.20
   2 -10  -8 1027.60   43.50
  10   8   2  922.11   46.20
  10   8   2 1003.60   47.70
  10   8   2 1014.60   45.60
   8   2  10 1024.50   47.20
  10  -8  -2  994.20   44.50
  10  -8  -2 1021.80   43.40
  10  -8  -2 1015.00   45.50
  10  -8  -2  947.11   45.00
  -2  10  -8  971.00   48.30
  -2  10  -8 1024.40   47.30
  -2 -10   8  988.10   46.90
  -2 -10   8 1053.39   46.70
 -10  -8   2  955.30   44.90
 -10  -8   2  981.00   45.90
 -10   8  -2 1042.60   48.50
   2 -10  -8  977.70   45.00
   8   2  10 1082.89   45.60
   2 -10  -8 1021.20   47.50
   8   2  10 1016.80   46.40
   8  -2 -10 1065.59   47.20
  10  -8  -2 1028.20   46.50
   8   2  10 1017.10   43.80
  -2 -10   8  989.00   45.30
  -8  -2  10 1056.99   46.80
  -8  -2  10 1010.10   44.80
  -8  -2  10 1049.70   46.00
  -8   2 -10 1035.60   44.60
  -2 -10   8 1051.19   46.60
  -1  -3 -10   52.79    8.40
  -1  -3 -10   68.59   10.30
  10   1  -3   56.29   11.00
   3 -10   1  102.09   12.30
 -10  -1  -3   89.89   10.60
   1   3 -10   52.69   10.20
 -10  -1  -3   83.99   10.10
   3 -10   1   68.69   11.00
   1   3 -10   71.29   11.20
  10   1  -3   70.59   10.20
   3  10  -1   59.69   11.40
 -10  -1  -3   66.49    9.80
  10  -1   3   53.29    9.50
  -3 -10  -1   64.19   10.10
   1  -3  10   59.79   10.50
   1  -3  10   70.99   11.10
 -10   1   3   50.59    9.60
  -3  10   1   74.99   11.50
   3 -10   1   77.19   11.00
  -1  -3 -10   55.69   10.10
   3  10  -1   61.39    9.70
  -3 -10  -1   95.39   11.50
  10   1  -3   72.79   10.70
  10   1  -3   83.19    9.90
  10  -1   3   74.49    9.60
  -1   3  10   70.49   10.60
  -1   3  10   39.60    9.50
   1   3 -10   78.19   10.00
  -1   3  10   73.09   11.20
  10  -1   3   64.39   10.60
  -3  10   1   83.69   12.10
  -3 -10  -1   74.69   10.80
   1   3 -10   63.89    8.30
 -10   1   3   74.19   11.90
  -3 -10  -1   83.69   11.60
   3 -10   1   55.99   10.40
  -1  -3  10   59.39   10.40
  -3  10  -1   77.69   11.60
  -1  -3  10   52.09    9.50
  -1  -3  10   63.29   10.70
  -3  10  -1   63.99   11.40
   1  -3 -10   63.29   10.50
   1  -3 -10   76.79   10.90
  -3 -10   1   65.39    9.80
  10   1   3   84.19   11.60
 -10  -1   3   83.89   10.80
   3 -10  -1   48.00    9.60
   3 -10  -1   65.29   10.00
   3 -10  -1   66.39    6.80
   1   3  10   60.69   10.40
  10  -1  -3   87.79   12.60
   1   3  10   58.79   10.50
   3 -10  -1   67.69   10.90
  10   1   3   62.09    8.80
  -1   3 -10   68.69    9.50
   3  10   1   87.49   12.30
   1  -3 -10   82.09   11.90
  -3 -10   1   83.19   11.10
  10   1   3   72.19   11.10
  -1   3 -10   47.90    9.90
  -1   3 -10   43.40    7.60
  -3 -10   1   71.19   11.20
  10  -1  -3   74.69    9.60
  10  -1  -3   62.49   10.10
  10  -1  -3   79.09   10.40
 -10  -1   3   70.99    9.70
 -10  -1   3   48.80   10.00
  -3 -10   1   74.99   11.10
 -10   1  -3   70.49   10.30
 -10   1  -3   69.89    8.40
  10   1   3   56.99    9.80
  -1   3 -10   43.30    9.10
   1   3  10   54.79    9.20
  -3 -10  -3   69.29   10.30
  -3  -3 -10   87.59   10.80
  -3 -10  -3   82.39   12.10
  10  -3   3   67.99   10.10
   3  -3  10   75.19    9.80
   3  -3  10   60.59   10.40
   3  -3  10   77.29    9.80
 -10   3   3  103.09   14.00
  -3   3  10   71.39   11.20
   3 -10   3   82.39   11.40
   3  -3  10   84.29   12.20
  -3   3  10   92.09   11.90
   3 -10   3   84.59   13.10
   3   3 -10   68.89   11.80
  10   3  -3   73.99   12.00
  -3 -10  -3   84.99   11.50
  -3 -10  -3   88.89   12.20
   3 -10   3   79.29   12.00
  -3   3  10   99.89   12.90
  10  -3   3   69.49   11.30
  10   3  -3   69.29   10.50
   3 -10   3   92.79   12.10
   3  10  -3   84.89   11.90
  10   3  -3   88.09   10.60
   3   3 -10   79.09   10.80
  -3  -3 -10   96.29   10.00
   3  10  -3   78.49   12.60
 -10  -3  -3   80.59   10.80
 -10  -3  -3   60.29   10.30
 -10  -3  -3   82.09   10.60
  10  -3   3   75.99   11.10
 -10   3   3   71.39   10.80
  -3  10   3   86.29   11.30
  -3  10   3   89.89   13.90
  10   3  -3   89.59   11.50
   3   3 -10   78.99   10.10
  -3  -3 -10   88.99   12.30
  10   3   3   80.99   12.40
  -3 -10   3   76.49   11.60
   3 -10  -3   89.19   12.30
  -3   3 -10  107.19   11.90
  -3 -10   3   77.89   11.50
  -3  10  -3   95.09   13.90
   3   3  10   86.19   11.30
   3   3  10   57.19   10.90
  -3  -3  10   66.49   10.50
  -3  -3  10   69.69   11.00
 -10  -3   3   87.09   11.00
   3   3  10  103.79   13.00
   3   3  10   86.89   10.70
   3 -10  -3  129.79   13.20
  10  -3  -3  106.69   12.70
  10   3   3   58.49   10.90
 -10  -3   3   98.29   12.60
  10   3   3   73.19   10.90
   3  10   3  100.99   12.00
  -3 -10   3   88.29   11.60
   3  -3 -10  102.19   12.40
   3 -10  -3   71.59   10.60
 -10   3  -3   67.99    9.70
  -3 -10   3   77.89   10.70
   3  -3 -10   79.09   12.00
  10  -3  -3   76.99   10.70
   3 -10  -3   83.89    8.00
  -3  -3  10   61.79   10.90
  -3   3 -10   92.29   12.10
 -10  -3   3   84.49   10.70
  10  -3  -3   82.69   10.40
   3  -3 -10   81.69   11.40
  -3  -3  10  109.69   13.60
  -3   3 -10   86.29    9.90
   3  10   3   72.49   11.10
  10   5  -3    6.80    6.40
  -5   3  10    1.00    7.00
  -3 -10  -5   12.10    7.30
   5   3 -10    1.60    5.20
  -3 -10  -5    4.10    6.00
   3 -10   5   16.60    7.10
  -5   3  10    6.10    6.20
  -3  10   5    3.30    8.10
  -3 -10  -5    2.70    6.00
   3 -10   5   11.20    7.00
   5  -3  10    9.60    6.30
  -5  -3 -10   19.90    8.60
  -5  -3 -10   15.50    6.70
   3  10  -5    3.70    8.00
 -10  -5  -3   -1.00    6.30
  10   5  -3    5.30    6.60
  -5   3  10    8.20    7.20
  10  -5   3    1.00    5.30
  10  -5   3   16.10    6.80
   3 -10   5   11.00    7.30
  10   5  -3    4.70    7.30
 -10   5   3   16.70   10.00
 -10  -5  -3   17.60    7.20
 -10  -5  -3    7.60    6.70
   3  10  -5    4.10    5.20
   5  -3  10    8.80    6.60
  10  -5   3   -2.40    6.40
   5  -3  10   15.90    7.30
   5  -3  10    7.50    6.70
   5   3 -10   12.30    6.10
   5   3 -10    2.30    6.40
  10   5  -3   10.10    5.30
  -3  10   5    7.30    5.80
   3 -10   5    4.30    5.20
 -10   5   3   11.60    6.80
  10  -5   3   -1.10    5.00
   3 -10   5   12.30    8.60
   3  10  -5   15.80    7.20
 -10   5  -3    7.30    5.60
  10  -5  -3   -2.50    6.00
  10  -5  -3   -3.10    6.20
   3 -10  -5    2.10    6.30
  -5   3 -10    9.30    5.10
  10   5   3    1.40    6.20
  10   5   3   12.10    7.60
 -10  -5   3   13.20    7.60
 -10  -5   3    0.90    6.70
  -3 -10   5    9.60    6.60
   5   3  10   11.20    7.60
 -10   5  -3   -2.60    7.40
 -10  -5   3    1.90    6.00
   3 -10  -5    0.60    6.70
   5   3  10   13.90    6.30
  10   5   3   -9.40    5.90
   5  -3 -10   13.70    7.80
  -3  10  -5    8.30    6.60
   3 -10  -5    7.60    5.60
  10  -5  -3    1.70    5.50
  10  -5  -3    1.40    4.80
  -3 -10   5    5.30    7.20
   3  10   5    5.20    6.60
  -5  -3  10    8.10    7.20
  10  -5  -3   10.50    6.60
   5  -3 -10   10.40    6.50
   5  -3 -10    9.50    6.70
   5  -3 -10   -1.00    5.60
   3  10   5   -3.00    5.50
   3 -10  -5    9.20    5.10
  -5   3 -10   13.50    6.70
  -3 -10   5   -2.90    5.60
   5   3  10   -2.40    6.10
  -5  -3  10    2.80    6.00
  -5  -3  10   12.60    7.40
  -5  -3  10    6.60    7.20
  -5   3 -10    8.00    6.10
  -3 -10   5   -1.20    6.00
   5   3  10  -11.40    5.60
   5   3  10    9.80    7.60
   3 -10   7   77.29   12.20
  10   7  -3   68.49   13.60
  -7   3  10   82.29   13.60
   3  10  -7   75.79   13.20
   7  -3  10   51.99   11.60
   3 -10   7   98.29   13.30
  -3 -10  -7   97.59   13.50
  -7   3  10   60.19   11.70
  -7   3  10   75.49   11.50
 -10   7   3  139.09   18.60
  10   7  -3   72.39   11.60
  -3 -10  -7   68.99   11.50
 -10  -7  -3   66.79   11.40
 -10  -7  -3   89.49   13.10
  10   7  -3   84.69   12.90
   3  10  -7   76.39   13.00
  10  -7   3   81.09   12.90
  10  -7   3   50.69   11.50
  10  -7   3   86.89   12.80
  -3 -10  -7   59.79   11.30
  10   7  -3   96.09   11.10
   7  -3  10   57.89   11.70
 -10  -7  -3   85.19   12.90
   3 -10   7  102.19   14.20
   3 -10   7   86.69   12.90
   3 -10   7   77.59   12.80
  -3  10   7   65.69   13.40
   3  10  -7   93.39   13.50
   7  -3  10   78.49   12.20
  -7  -3 -10  106.19   14.50
   7   3 -10   79.29   12.50
  -7  -3 -10   87.29   13.80
   7   3 -10  101.39   13.70
   7   3 -10   74.49   12.40
   7  -3  10   93.79   12.20
  -7  -3  10   75.09   12.10
  -7  -3  10   72.09   11.50
  10  -7  -3  105.29   14.00
   7   3  10   86.59   12.90
   7   3  10   91.89   12.60
  10   7   3   64.29   11.90
  -7  -3  10   82.99   12.90
 -10  -7   3   70.19   13.00
 -10  -7   3   67.09   12.20
  10  -7  -3   68.39   12.00
  -3 -10   7   69.19   12.60
  10   7   3   80.89   13.10
  10   7   3   93.29   14.10
   3 -10  -7  110.99   11.90
   3 -10  -7   73.09   12.10
  10  -7  -3   85.89   12.80
  -3  10  -7   90.49   15.10
  -3  10  -7   97.69   14.40
 -10  -7   3   73.69   12.10
  -3 -10   7   61.49   11.50
  -7   3 -10   96.19   12.00
   3 -10  -7   75.99   13.20
   3  10   7   71.19   12.60
   7  -3 -10  100.79   14.30
   7  -3 -10   92.49   12.00
   7  -3 -10   87.89   12.00
   7  -3 -10  100.59   14.40
  -7  -3  10   77.19   12.90
 -10   7  -3   55.69   12.80
  10  -7  -3   78.69   10.70
   7   3  10   77.59   13.20
  -3 -10   7   67.49   11.50
  10  -7  -3   73.59   10.80
   3  10   7   79.19   13.10
   9   3 -10   53.99   10.80
   9  -3  10   66.19   13.50
  10   9  -3   47.60   13.00
   3 -10   9   45.20   10.90
   3 -10   9   67.19   13.10
   9  -3  10   72.29   12.40
   9   3 -10   35.00   10.80
   9   3 -10   39.60   11.10
  -9   3  10   68.79   13.20
  -3 -10  -9   31.60   10.00
  -3 -10  -9   41.50   11.00
  -3  10   9   40.40   13.00
  10  -9   3   57.19   12.50
  10  -9   3   61.09   12.20
   3 -10   9   71.79   13.00
  10  -9   3   52.89   12.50
  -9  -3 -10   31.30   11.80
  10   9  -3   40.80   10.40
   3  10  -9   61.89   12.50
   3 -10   9   45.00   11.40
  -9  -3 -10   56.49   12.00
 -10  -9  -3   43.00   12.10
 -10  -9  -3   44.20   11.00
  -9   3  10   51.59   11.80
   3  10  -9   58.59   13.60
   9  -3  10   44.60   11.20
 -10   9   3   60.89   17.00
  -3 -10  -9   35.50   12.60
 -10  -9   3   56.99   12.60
  -3 -10   9   46.50   11.30
   3  10   9   38.10   10.90
   9   3  10   66.39   12.00
  -9  -3  10   52.09   11.90
   9  -3 -10   49.30   11.10
  -3 -10   9   62.09   12.80
  -3  10  -9   53.19   13.30
  10   9   3   48.40   12.10
  10   9   3   55.79   12.10
 -10   9  -3   76.79   15.00
  10  -9  -3   36.90   10.10
   9   3  10   60.89   12.90
   3 -10  -9   44.00   11.40
  10   9   3   46.60   11.90
  -9  -3  10   38.90   11.10
  -9  -3  10   54.29   10.50
  -9  -3  10   55.29   12.20
  10  -9  -3   45.30    9.70
  10  -9  -3   69.09   14.80
   9   3  10   60.49   13.80
 -10  -9   3   51.39   11.60
   9  -3 -10   39.20    9.20
   3  10   9   28.30   11.00
  -3 -10   9   49.10   11.50
   9  -3 -10   51.09   11.40
   3 -10  -9   48.60   10.60
   4  10   0 1157.08   50.39
   0   4 -10 1125.79   46.50
   0   4  10 1177.38   49.60
   0   4 -10 1163.88   49.40
  10   0   4 1124.99   49.50
   4 -10   0 1222.68   49.60
  10   0   4 1253.17   46.70
  10   0  -4 1146.69   46.50
   0   4 -10 1228.58   47.50
   0  -4 -10 1111.49   48.90
   0  -4 -10 1203.08   49.50
   0  -4 -10 1215.98   47.90
   0  -4  10 1220.18   50.29
 -10   0  -4 1165.28   48.70
  10   0  -4 1242.78   50.69
  10   0  -4 1089.59   47.90
   0   4 -10 1231.38   50.19
   0   4  10 1180.68   50.09
   4  10   0 1204.18   47.80
  -4 -10   0 1229.38   50.09
   0  -4  10 1170.58   47.60
  -4 -10   0 1231.88   48.70
   4 -10   0 1169.18   48.60
   4 -10   0 1157.98   49.90
 -10   0   4 1237.38   49.50
   4 -10   0 1224.08   49.30
   0  -4  10 1154.68   49.30
 -10   0   4 1179.68   48.10
   4  10   0 1194.28   46.60
  -4 -10   0 1108.89   47.80
  -4 -10   0 1142.39   48.10
  10   0  -4 1192.78   48.10
  10   0   4 1154.28   49.00
 -10   0  -4 1175.68   46.20
  -4  10   0 1218.28   50.89
  -4  10   0 1196.08   49.30
  10  -2   4 4435.86  146.59
  10  -2   4 4296.17  148.39
  -4 -10  -2 4274.67  148.09
  -4 -10  -2 4255.97  148.09
  -4 -10  -2 4272.47  147.69
  -4 -10  -2 4498.55  149.99
   2  -4  10 4320.97  145.69
   2  -4  10 4177.58  148.99
  -2   4  10 4313.47  149.49
  10   2  -4 4440.56  150.98
   4 -10   2 4385.26  149.09
   2  -4  10 4226.78  145.19
   2  -4  10 4261.07  149.39
  -2   4  10 4352.46  149.79
  10   2  -4 4087.49  147.69
  10   2  -4 4140.59  146.89
   2   4 -10 4098.39  149.69
 -10   2   4 4337.37  147.99
 -10   2   4 4414.46  148.89
 -10  -2  -4 4275.47  148.79
 -10  -2  -4 4334.07  146.89
  -2   4  10 4300.57  148.09
  -2  -4 -10 4138.79  147.59
  -2  -4 -10 4176.18  148.99
  10   2  -4 4300.07  146.99
  -4  10   2 4405.46  149.29
  -2  -4 -10 4145.19  144.79
   4 -10   2 4284.57  147.99
   4 -10   2 4278.27  149.39
   4  10  -2 4151.78  150.78
 -10  -2  -4 4267.27  146.69
  -4  10   2 4087.09  148.49
   2   4 -10 4178.98  146.09
  10  -2   4 4062.89  149.09
  10  -2   4 4265.17  148.69
   2   4 -10 4216.98  146.89
   4  10  -2 4385.76  147.29
   4  10  -2 4399.56  148.19
   4 -10   2 4222.78  148.79
 -10  -2   4 4236.38  146.79
  10  -2  -4 4170.48  147.89
  -2   4 -10 4408.96  148.79
  10   2   4 4250.07  148.49
  10  -2  -4 4171.78  148.09
  -2  -4  10 4182.38  149.09
   2   4  10 4354.06  146.89
  -4 -10   2 4300.77  148.09
  -2  -4  10 4123.09  148.79
  -2   4 -10 4214.88  146.49
 -10  -2   4 4210.48  148.69
 -10   2  -4 4402.46  147.69
 -10   2  -4 4412.26  143.99
   2  -4 -10 4217.28  148.19
   2  -4 -10 4287.17  148.39
  -4  10  -2 4258.37  151.28
  -4 -10   2 4335.87  148.29
  -2  -4  10 4347.37  149.88
   2   4  10 4130.79  146.19
   2   4  10 4219.58  149.69
  -4 -10   2 4133.89  148.79
  -2   4 -10 4225.18  148.59
  -2  -4  10 4349.96  147.79
  -4  10  -2 4048.40  146.69
   4  10   2 4249.17  149.19
  10   2   4 4344.77  149.99
  10   2   4 4306.57  150.28
  -4 -10   2 4200.08  148.19
   4 -10  -2 4246.58  147.29
   4 -10  -2 4202.68  149.09
   2   4  10 4296.07  149.69
  10  -2  -4 4201.78  149.39
   4 -10  -2 4327.87  148.39
   4 -10  -2 4324.97  146.79
   2  -4 -10 4085.49  149.19
  10   4  -4    0.20    5.90
  10   4  -4    3.60    5.90
  -4  -4 -10   10.40    6.60
  -4 -10  -4   -0.40    5.50
  -4  10   4    5.40    6.40
   4   4 -10   -1.20    6.00
   4  10  -4   -0.30    7.80
  10  -4   4    8.50    6.90
  10  -4   4    1.20    6.10
  -4   4  10   -0.20    5.90
  -4   4  10    3.30    6.80
  -4   4  10   -1.20    7.00
   4  10  -4   -0.80    5.80
   4  10  -4   -3.80    5.50
  -4 -10  -4    2.70    7.00
 -10  -4  -4   -5.20    5.40
 -10  -4  -4   -3.20    6.00
  10   4  -4    3.00    7.50
   4  -4  10    5.40    5.60
  -4  10   4    0.30    9.00
  -4 -10  -4    1.30    5.10
   4  -4  10   -0.30    5.40
   4  -4  10   -0.30    5.10
   4  -4  10   -1.30    5.80
   4   4 -10    0.70    6.10
  -4  -4 -10    0.30    4.50
 -10   4   4   -5.30    6.40
 -10   4   4    2.90    9.60
   4 -10   4   -6.50    5.90
  -4  -4 -10   -5.80    6.50
   4 -10   4   -2.50    5.00
   4 -10   4    7.40    6.60
  10  -4   4   -0.50    6.50
 -10  -4  -4    9.90    6.40
   4 -10   4    0.10    5.50
  10   4  -4    8.40    6.00
   4 -10   4   -4.60    7.10
  10  -4   4  -11.00    6.00
   4   4 -10   -2.20    6.00
  -4 -10  -4    2.70    6.00
  -4  10  -4   -8.10    6.50
   4   4  10   33.90    8.00
   4   4  10   -3.90    5.50
  -4 -10   4   -6.60    5.10
  -4   4 -10    3.60    5.40
  -4 -10   4   -1.10    6.40
 -10  -4   4   -6.90    6.80
 -10   4  -4    4.40    5.00
   4  10   4   -5.10    6.50
   4   4  10   -3.70    6.10
  -4  -4  10    1.60    6.00
   4 -10  -4    9.10    6.90
   4   4  10   10.10    7.20
  -4   4 -10   -2.90    5.20
  -4  10  -4    4.10    7.80
  -4  -4  10   -2.80    7.00
  -4 -10   4    4.10    6.20
  -4  -4  10   -5.90    6.00
  -4   4 -10    6.70    5.80
  10  -4  -4    6.40    6.50
  10   4   4   -8.10    5.40
  10   4   4    3.10    7.10
   4  -4 -10    3.60    7.00
 -10  -4   4   -7.60    5.70
   4 -10  -4   -2.40    5.50
   4 -10  -4   -1.10    4.70
  10   4   4   -1.00    6.20
  10  -4  -4   -2.60    5.40
   4  -4 -10    2.50    6.20
  -4  -4  10   11.20    6.80
   4  10   4  -10.10    5.60
   4  -4 -10   -6.90    6.00
  10  -4  -4   -6.60    5.90
   6  -4  10 3301.27  120.39
 -10   6   4 3388.06  123.79
  -6   4  10 3444.56  121.09
   6  -4  10 3315.07  122.39
   4 -10   6 3442.96  121.59
   6   4 -10 3273.07  119.79
  -4 -10  -6 3312.47  121.09
   6   4 -10 3293.27  122.89
 -10  -6  -4 3413.96  121.99
 -10  -6  -4 3300.47  121.09
 -10  -6  -4 3387.16  121.29
  -6   4  10 3412.86  120.59
  10  -6   4 3464.35  119.29
  -4 -10  -6 3470.65  120.49
   4 -10   6 3115.89  121.29
   4 -10   6 3522.65  122.19
   4 -10   6 3450.35  121.49
  -4  10   6 3285.77  123.19
   4 -10   6 3490.75  119.59
   4  10  -6 3359.86  124.59
  -6  -4 -10 3357.46  122.19
  10  -6   4 3234.28  121.59
  10   6  -4 3280.67  124.09
  -4 -10  -6 3485.65  118.39
   6  -4  10 3456.95  120.99
   6  -4  10 3325.47  119.69
   4  10  -6 3326.77  121.19
   6   4 -10 3286.97  120.29
  -6   4  10 3354.56  121.49
  10   6  -4 3399.66  120.79
  -6  -4 -10 3345.97  122.79
  10  -6   4 3438.46  122.79
  10  -6   4 3253.57  120.09
  -4 -10  -6 3486.15  121.89
   4  10  -6 3393.96  122.59
  10   6  -4 3406.56  121.29
  10   6  -4 3450.65  119.19
 -10  -6   4 3362.26  121.29
   6   4  10 3490.25  118.99
   6   4  10 3379.86  121.59
   4 -10  -6 3397.36  122.29
  -6   4 -10 3193.68  120.19
  10   6   4 3299.67  122.09
   6  -4 -10 3445.26  123.39
   6  -4 -10 3448.85  118.19
  10   6   4 3359.26  121.59
  -6  -4  10 3355.36  121.29
  -6  -4  10 3219.58  121.19
 -10  -6   4 3414.06  121.49
  -4 -10   6 3363.26  122.29
 -10   6  -4 3336.87  123.39
 -10  -6   4 3372.66  121.79
  -6  -4  10 3115.49  120.19
   4 -10  -6 3315.77  122.79
  -6   4 -10 3419.76  119.49
   4  10   6 3491.95  121.89
  10   6   4 3355.06  122.59
  -4 -10   6 3202.18  120.89
   6  -4 -10 3444.66  123.19
   6  -4 -10 3486.05  119.69
   6   4  10 3362.66  121.29
   6   4  10 3183.28  122.69
  10  -6  -4 3418.96  118.99
  -6  -4  10 3449.75  122.69
   4  10   6 3450.55  118.59
   4  10   6 3343.17  122.39
  -4  10  -6 3275.57  124.39
  -4 -10   6 3310.97  121.29
  10  -6  -4 3394.26  121.09
  -6   4 -10 3254.47  118.39
 -10  -8  -4  754.02   36.90
   8  -4  10  777.82   38.00
  -4 -10  -8  756.52   38.00
   4 -10   8  739.03   36.90
 -10  -8  -4  652.53   37.10
  10  -8   4  659.93   35.70
   8   4 -10  747.23   37.40
   8  -4  10  636.54   34.80
   8   4 -10  654.13   35.90
   8  -4  10  751.02   37.90
   4  10  -8  698.03   39.60
   4 -10   8  782.02   38.50
   4  10  -8  764.22   40.60
  10   8  -4  749.92   40.20
  10   8  -4  754.62   36.80
  10   8  -4  757.02   35.30
 -10   8   4  712.13   40.50
  -8  -4 -10  736.23   38.20
  -8  -4 -10  702.93   37.40
   8  -4  10  773.32   39.00
   4 -10   8  715.13   36.10
   4  10  -8  783.62   38.30
   4 -10   8  775.42   37.80
  -8   4  10  723.03   36.60
  -8   4  10  769.42   38.30
  10  -8   4  753.92   38.40
  -4 -10  -8  748.23   36.40
  -4 -10  -8  739.63   37.10
  10  -8   4  735.63   38.00
   8   4 -10  784.32   40.80
  -4  10   8  776.42   40.00
  -4 -10   8  799.52   38.00
  -4  10  -8  747.53   37.90
  -4 -10   8  707.43   37.90
  10  -8  -4  780.92   35.80
  10  -8  -4  714.73   36.70
 -10   8  -4  759.22   39.40
  -4 -10   8  744.93   38.10
  -8  -4  10  770.32   38.10
   4 -10  -8  781.52   37.90
   8  -4 -10  720.93   34.20
  10   8   4  789.22   38.60
 -10  -8   4  734.23   38.30
 -10  -8   4  843.82   38.20
   8  -4 -10  803.72   39.60
  -8  -4  10  780.02   38.40
  10   8   4  684.73   37.60
   8   4  10  767.42   36.40
   8   4  10  747.03   37.90
   8   4  10  733.83   37.90
   4 -10  -8  728.03   38.70
  10  -8  -4  728.93   36.70
  10  -8  -4  701.93   37.20
  -4  10  -8  717.53   39.80
  10   8   4  778.02   38.30
   4  10   8  765.72   38.30
   4  10   8  691.33   37.60
   4  10   8  712.63   34.50
  -8  -4  10  742.43   37.30
  -8  -4  10  773.02   36.80
   8  -4 -10  736.63   35.20
  -1   5  10   19.30    5.90
  -5 -10  -1    8.40    6.60
  10   1  -5    3.60    5.70
  10   1  -5    6.60    7.10
  10  -1   5   -1.60    5.20
  -1  -5 -10   15.40    7.10
  -1  -5 -10    9.50    6.20
   5 -10   1   10.80    8.90
   5 -10   1    5.60    6.10
   5 -10   1    0.40    5.70
 -10   1   5    3.20    6.80
  10   1  -5    3.20    5.60
  10  -1   5   15.00    7.10
   1  -5  10    3.00    4.80
  -5  10   1    3.60    6.90
  -1   5  10   12.30    7.60
   1   5 -10   14.90    6.80
  -1   5  10   -1.60    6.30
 -10  -1  -5    8.30    6.10
   1   5 -10    8.60    7.20
  10   1  -5   16.40    7.40
   1  -5  10   10.50    6.40
   1   5 -10    9.90    5.60
  -5  10   1    6.50    9.20
  -1  -5 -10    4.60    7.20
   5 -10   1    5.90    5.70
  -5 -10  -1    2.80    6.70
  -5 -10  -1   10.90    6.90
   5  10  -1   18.20    9.20
   5  10  -1   20.30    6.80
   5  10  -1    8.10    6.20
 -10  -1  -5    7.40    6.60
 -10  -1  -5    6.10    6.30
  10  -1   5    5.10    6.60
  -5 -10  -1   -2.00    5.80
  10  -1   5    6.20    6.60
   1  -5  10   12.20    7.20
 -10   1   5    7.20    8.90
 -10  -1   5   28.00    9.10
   5 -10  -1   14.70    6.10
  -5 -10   1   17.20    7.30
  10   1   5    5.80    6.50
  -5 -10   1    8.90    6.30
   1   5  10    4.70    5.60
 -10  -1   5   -4.00    6.90
 -10  -1   5   10.30    6.00
  -5  10  -1   21.80    9.90
   1   5  10    7.60    5.60
  10  -1  -5   -1.70    5.80
   1   5  10    4.00    6.20
   5 -10  -1   17.00    7.80
   5 -10  -1    1.50    5.80
  10   1   5   14.80    7.20
  10  -1  -5   11.70    6.90
   5 -10  -1    2.30    7.10
   5 -10  -1    6.50    7.00
   1  -5 -10   11.10    7.10
  10   1   5   11.20    7.00
  -1  -5  10   21.20    8.00
  -1   5 -10   -0.30    6.30
  -1   5 -10   -0.60    5.00
  -1   5 -10    3.10    6.70
  10  -1  -5   -1.00    5.90
  -5 -10   1   13.00    6.90
   1  -5 -10   12.00    6.90
 -10   1  -5    6.30    6.50
 -10   1  -5    4.70    4.10
  -5 -10   1    4.40    6.10
  -1  -5  10   21.40    8.40
  -1  -5  10   14.60    7.40
  -1  -5  10    5.50    6.70
  -1  -5  10    1.70    5.20
   5  10   1   -3.40    7.10
   5  10   1   17.90    6.50
   5  10   1    5.00    5.40
   1  -5 -10   13.80    6.80
  10  -1  -5   13.00    7.30
  -5  10  -1    0.70    7.60
  10   3  -5   15.00    7.10
  -3  -5 -10   13.30    7.40
  10   3  -5   -0.80    5.80
   3   5 -10    3.10    7.20
   5 -10   3    3.60    6.70
   3  -5  10    3.50    6.00
   3  -5  10    6.10    6.70
   3  -5  10    7.40    5.40
   3  -5  10   -0.70    6.10
   3   5 -10   11.30    7.60
  10  -3   5   11.80    6.80
 -10   3   5    2.60    6.60
   3   5 -10    8.50    6.40
 -10  -3  -5    8.70    6.80
  -3   5  10   -9.10    5.10
  -3   5  10   -4.20    6.40
  -5 -10  -3    8.70    6.90
  -5 -10  -3   22.40    7.50
  10  -3   5    6.40    5.90
   5 -10   3   15.10    6.40
  10  -3   5   -1.90    5.10
 -10  -3  -5    8.50    6.90
 -10  -3  -5    9.00    6.00
  10   3  -5   11.50    8.00
  10   3  -5    0.10    5.40
   5  10  -3    8.90    7.10
   5  10  -3   11.70    7.60
   5  10  -3    9.90    6.50
  -5  10   3    8.50   10.20
  -5 -10  -3   10.50    7.40
  -5 -10  -3   -1.00    5.90
  -5 -10  -3    9.40    5.70
  -5  10   3    5.40    7.20
  -3  -5 -10    5.00    6.70
   5 -10   3    8.40    6.40
  10  -3   5   -3.30    5.90
   5 -10   3   17.60    9.10
 -10   3   5   16.50   10.10
  -3  -5 -10    6.40    6.20
   3   5  10   10.70    6.80
  -3   5 -10    1.10    6.10
   5  10   3    9.10    7.70
   5  10   3    5.90    5.90
  10  -3  -5    3.70    5.00
   3   5  10   -3.30    6.10
   3  -5 -10    7.30    7.10
  -5 -10   3    9.30    7.00
  -5 -10   3    4.30    6.80
 -10   3  -5   10.80    6.40
  -5 -10   3   12.40    7.20
  -3  -5  10   10.50    7.70
  -3  -5  10    0.70    6.20
  -3   5 -10   14.00    6.70
  -3   5 -10    8.10    6.20
  10   3   5    5.80    6.90
  10   3   5    2.80    6.70
  10   3   5   -0.30    6.60
   5 -10  -3   13.00    7.80
  -5 -10   3   11.90    5.90
  -5  10  -3   -3.90    7.40
  -5  10  -3   18.90    8.50
   5 -10  -3    8.30    6.30
   5  10   3   22.60    8.90
 -10  -3   5    4.50    7.40
   3   5  10    2.40    6.80
   3  -5 -10    9.50    7.00
   3  -5 -10   13.50    7.50
  10  -3  -5    2.80    6.40
  -3  -5  10    1.40    6.70
  -3  -5  10    4.50    5.60
   5 -10  -3   14.10    6.20
 -10  -3   5    6.90    6.80
   5 -10  -3    8.60    6.30
  10  -3  -5   14.50    7.30
   5  -5  10    5.90    6.10
  -5  -5 -10    8.80    6.50
  -5   5  10   10.40    7.30
  -5   5  10    9.50    8.10
  -5  -5 -10   11.00    8.80
  -5  10   5   13.70    6.70
   5  -5  10    5.10    7.20
   5  -5  10    5.70    6.60
   5   5 -10    5.40    6.90
   5   5 -10    0.60    7.40
   5   5 -10   -6.10    6.90
 -10   5   5   19.10    7.30
 -10   5   5   10.50   10.60
  -5  10   5   25.90   11.40
  -5 -10  -5    9.90    6.60
  -5 -10  -5   15.50    6.90
  -5 -10  -5    3.90    7.00
   5 -10   5    9.80    6.90
   5  10  -5   10.50    7.20
   5  10  -5   13.80    7.50
   5  -5  10   14.70    7.60
  10  -5   5   12.10    8.10
  10  -5   5   11.60    7.80
  10  -5   5   11.50    7.30
   5  10  -5    5.60    8.90
 -10  -5  -5   23.40    8.50
  10   5  -5   10.20    8.40
  10   5  -5   13.80    7.50
  10   5  -5    6.40    6.40
   5 -10   5    1.10    8.00
   5 -10   5   20.80    6.20
  10  -5   5   14.40    7.40
   5 -10   5   12.90    7.80
  10   5  -5   19.20    8.30
   5 -10   5    9.80    6.60
 -10  -5  -5    4.60    7.30
 -10  -5  -5    6.90    7.50
  -5 -10  -5   10.10    7.30
  -5 -10   5    4.00    6.80
  -5 -10   5   14.70    8.20
 -10  -5   5   13.60    7.50
  10   5   5   15.00    7.60
  10   5   5    6.30    7.10
  10   5   5   14.50    8.00
   5  10   5   15.50    7.90
   5   5  10   13.40    8.50
  -5   5 -10    8.70    6.10
  10  -5  -5   13.30    7.00
  10  -5  -5   14.10    8.00
 -10   5  -5   13.70    6.50
   5   5  10    5.00    6.50
   5   5  10   22.20    7.60
  -5   5 -10   -2.70    5.80
   5 -10  -5    8.90    7.60
   5  -5 -10   -4.30    6.90
  -5  10  -5    9.60    7.70
  -5  -5  10    1.10    7.60
  -5  -5  10   16.50    7.30
  10  -5  -5   -3.50    6.70
   5  -5 -10    5.80    7.60
   5  -5 -10   14.80    6.80
   5  10   5   16.60    8.40
  -5  10  -5   -1.20    6.00
  -5  -5  10   15.20    8.50
   5 -10  -5    4.60    6.60
   5 -10  -5   14.30    7.20
 -10  -5   5    5.40    7.60
  -5  -5  10    4.10    7.20
  -5   5 -10   15.20    6.70
   5  10   5   13.70    7.80
   5 -10   7   97.19   14.70
  -5 -10  -7   86.09   12.30
  10  -7   5   81.59   14.20
  -5 -10  -7  100.49   15.40
  10   7  -5  101.99   13.10
   7  -5  10   70.49   12.10
   7  -5  10   74.39   13.10
   5 -10   7   76.09   13.00
  10   7  -5   89.29   13.20
 -10   7   5  110.49   18.10
  10  -7   5   69.89   13.10
   5 -10   7   66.79   10.90
   5 -10   7   88.19   13.20
   5 -10   7  114.59   14.40
   7  -5  10   81.59   12.00
 -10  -7  -5   89.19   14.80
   5  10  -7  113.79   15.50
  -7   5  10   96.19   13.20
  -7   5  10  106.49   15.30
  -7  -5 -10   92.49   14.00
  -7  -5 -10   68.09   13.20
  -5  10   7   68.59   14.40
   5  10  -7   83.69   14.20
   7   5 -10   98.09   14.40
   7   5 -10  105.89   15.30
   5  10  -7  105.19   16.60
  10  -7   5  106.89   13.40
  10  -7   5   85.09   12.70
   7   5 -10  110.49   14.40
 -10  -7  -5   80.09   13.20
  -5 -10  -7  100.39   13.00
  -5 -10  -7   86.29   13.70
 -10  -7  -5   97.49   14.30
   7  -5  10   59.49   12.50
  10   7  -5   78.59   14.90
  -7  -5  10   95.69   13.70
 -10  -7   5   90.69   13.80
   5 -10  -7   79.69   13.30
  -5  10  -7   99.59   15.40
  -5  10  -7  104.09   15.20
  -5 -10   7   79.79   13.50
   7   5  10   94.69   12.60
  -7  -5  10   74.79   13.20
  10  -7  -5   77.09   12.30
  -5 -10   7   58.79   12.30
  10  -7  -5   97.19   14.20
  -7  -5  10  106.39   14.40
   5  10   7  105.89   15.00
   5  10   7   87.59   14.40
   7  -5 -10   64.09   13.20
   7  -5 -10   86.69   12.40
   7  -5 -10   50.99   10.20
   7  -5 -10   65.89   13.20
   7   5  10   89.89   13.80
   7   5  10  123.89   15.70
 -10   7  -5   88.29   15.20
  -7   5 -10   80.89   13.80
  10  -7  -5   97.19   14.20
   5 -10  -7   92.69   14.20
   7   5  10   65.79   13.50
  10   7   5   71.69   12.30
  -7  -5  10   58.29   12.10
   5  10   7   95.89   13.50
  -5 -10   7   91.99   13.90
 -10  -7   5   73.79   13.10
  10   7   5   95.09   14.40
  10   7   5   78.69   13.20
  -5 -10  -9   81.39   15.00
  -9  -5 -10   58.49   12.70
  -9   5  10   62.69   12.70
 -10  -9  -5   56.79   14.20
 -10  -9  -5   68.49   12.40
  10  -9   5   50.99   11.50
   5 -10   9   46.60   11.90
   5 -10   9   49.50   11.30
   5 -10   9   81.79   13.80
   5 -10   9   65.69   12.60
   5  10  -9   35.50   13.20
   5  10  -9   60.99   13.50
   9  -5  10   80.39   14.10
   9   5 -10   44.40   11.90
   9   5 -10   54.19   13.50
  10   9  -5  101.19   14.30
  -5  10   9   48.90   14.30
   9  -5  10   47.60   11.80
  -5 -10  -9   65.69   14.20
  10  -9   5   56.59   13.10
 -10   9   5   47.90   15.60
  -9  -5 -10   70.49   14.20
   9  -5  10   51.49   12.30
  10   9  -5   60.79   13.00
  -9   5  10   76.69   14.30
  10   9  -5   86.69   15.70
  10  -9   5   56.89   13.10
  -9  -5  10   64.39   13.80
 -10   9  -5   44.60   13.20
  -5 -10   9   61.79   13.10
  -5 -10   9   69.69   13.60
  -5  10  -9   50.79   13.70
  10  -9  -5   39.20   10.70
  10  -9  -5   36.70   11.20
 -10  -9   5   45.10   13.30
  -9  -5  10   83.09   14.30
   9   5  10   59.69   13.10
  -5 -10   9   67.69   14.00
   5  10   9   56.19   13.00
   9  -5 -10   77.09   13.70
   9  -5 -10   82.59   12.80
  10   9   5   40.70   10.70
  -9  -5  10   56.99   12.70
  -9  -5  10   67.09   12.20
   5 -10  -9   72.79   13.90
  -9   5 -10   52.79   11.10
   9   5  10   65.49   13.40
 -10  -9   5   44.50   11.50
  10   9   5   69.79   13.60
  10   9   5   59.99   13.30
   5  10   9   44.70   12.00
   6  10   0  863.81   39.50
 -10   0  -6  876.71   37.70
  10   0   6  835.32   40.10
  10   0  -6  846.52   39.30
   0   6  10  844.32   40.80
 -10   0  -6  859.11   37.80
 -10   0  -6  907.31   40.30
   6 -10   0  878.51   40.60
   6 -10   0  944.51   39.90
   6  10   0  938.81   42.40
  10   0  -6  869.41   37.80
  10   0  -6  865.01   40.00
   0  -6 -10  892.71   39.90
   6  10   0  892.51   37.10
  10   0   6  911.71   41.10
   0  -6  10  922.11   38.10
   0  -6  10  909.51   37.90
   6 -10   0  853.91   39.30
   6 -10   0  864.91   39.40
   6 -10   0  871.91   38.10
  -6  10   0  908.91   42.00
  -6  10   0  889.01   41.30
  10   0  -6  881.51   40.00
   0   6 -10  852.91   39.00
   6  10   0  881.71   36.90
   0   6 -10  879.01   40.80
   0   6  10  924.11   37.80
   0  -6 -10  815.52   39.60
 -10   0   6  867.31   38.00
 -10   0   6  843.22   39.70
 -10   0   6  872.61   39.00
  -6 -10   0  884.01   40.10
  -6 -10   0  834.92   38.10
  -6 -10   0  882.11   36.50
  -6 -10   0  830.12   39.30
  -6 -10   0  829.52   39.30
   0  -6  10  827.42   40.30
  10   0   6  838.72   40.30
  10   0   6  895.71   41.40
   0  -6  10  891.21   40.60
   0   6 -10  930.01   39.20
   0  -6 -10  831.72   37.60
   0  -6 -10  892.21   39.70
 -10   2   6   15.60   11.00
   6 -10   2   19.40    6.90
 -10  -2  -6    8.00    7.50
  -6 -10  -2   19.80    6.60
   6 -10   2    3.30    6.80
  -6  10   2   15.70    7.50
  -6  10   2   15.10   10.50
  -6 -10  -2   16.70    7.70
  10  -2   6    9.50    6.90
  10  -2   6   14.90    7.20
  10  -2   6   17.20    6.20
 -10  -2  -6   26.30    8.50
  10  -2   6   14.80    7.10
  -2   6  10    5.70    5.40
  10   2  -6   23.00    7.80
   6 -10   2   14.00    9.20
   6  10  -2   15.00    7.70
   2   6 -10    9.30    6.90
   6  10  -2    8.10    5.90
   6  10  -2   10.10    7.00
   2  -6  10   13.00    6.00
   2  -6  10    5.90    6.80
   2   6 -10   21.70    8.20
 -10  -2  -6   19.70    6.90
  -6 -10  -2   17.20    7.30
  -2  -6 -10    8.10    7.70
   2  -6  10    8.40    6.30
 -10   2   6    3.60    7.60
   2  -6  10   11.10    7.70
  -2  -6 -10   13.80    7.20
  10   2  -6   10.50    7.20
  10   2  -6   26.20    7.20
  -2   6  10   12.80    8.30
  10   2  -6   12.90    7.90
  -6 -10  -2    6.30    6.90
  -2  -6 -10   23.90    8.10
   2   6 -10    4.50    7.60
  -6 -10  -2   14.30    7.40
   6 -10   2   18.40    7.30
  -2  -6  10   10.70    7.60
   6 -10  -2    3.60    6.50
   6 -10  -2    6.60    6.30
   6 -10  -2    8.90    9.90
 -10   2  -6    4.40    8.40
 -10   2  -6    8.80    7.10
  -2  -6  10   15.70    7.70
   2  -6 -10    7.40    6.60
 -10  -2   6   25.00    9.20
   6 -10  -2   22.40    8.00
  -6 -10   2   31.50    9.20
  10  -2  -6   14.20    6.40
  10   2   6    8.00    8.10
  10   2   6    6.20    6.30
   6  10   2   18.20    8.60
   6  10   2   10.40    7.50
  10  -2  -6   10.10    6.20
  10  -2  -6   11.00    7.10
  10  -2  -6    9.10    7.50
  -6 -10   2    5.60    6.90
 -10  -2   6   27.40    7.70
  -6 -10   2   17.60    7.60
   2  -6 -10    9.50    7.50
   2  -6 -10   12.40    7.00
  -6  10  -2   15.00    8.70
  10   2   6    6.90    7.00
   2   6  10   23.90    8.70
  -6 -10   2   21.70    8.30
  -2   6 -10    6.20    6.70
   2   6  10   10.30    6.40
  -2  -6  10   12.10    7.00
  -2  -6  10   16.80    8.10
  -6 -10   2   13.90    6.10
  -2   6 -10   10.70    6.40
   6 -10  -2    1.80    6.50
  -6  10  -2   23.50   10.80
  -2  -6  10   16.20    8.00
  -2   6 -10    6.20    5.70
  -6 -10  -4 3366.66  121.99
  10  -4   6 3281.67  122.09
 -10   4   6 3434.66  122.79
  -6  10   4 3446.96  120.19
   4  -6  10 3333.07  121.79
   4  -6  10 3378.06  119.49
 -10  -4  -6 3529.15  121.39
   4   6 -10 3265.87  120.59
  10   4  -6 3336.87  120.39
   6 -10   4 3554.24  121.29
   6  10  -4 3396.56  120.59
 -10  -4  -6 3423.06  121.19
  -4   6  10 3294.97  119.49
   4  -6  10 3468.05  121.59
  10  -4   6 3563.74  119.39
  10   4  -6 3448.56  119.19
   6  10  -4 3334.27  120.29
  10  -4   6 3268.77  121.89
  -6 -10  -4 3341.47  121.09
   6 -10   4 3342.37  119.49
  -6  10   4 3341.17  123.09
  -4  -6 -10 3352.16  122.59
  -4  -6 -10 3255.57  118.99
  -4  -6 -10 3255.07  121.69
   4   6 -10 3423.26  120.69
   4   6 -10 3324.17  123.19
   6 -10   4 3224.78  121.79
  -6 -10  -4 3486.25  121.89
 -10  -4  -6 3419.06  121.99
  -6 -10  -4 3378.16  118.69
 -10   4   6 3406.36  119.99
  -6 -10  -4 3425.46  118.19
  -4   6  10 3386.16  123.09
   4  -6  10 3401.96  120.29
  10  -4   6 3347.87  120.79
  10   4  -6 3287.47  121.09
   6 -10   4 3298.17  121.69
   6  10  -4 3330.57  124.49
  10   4  -6 3397.36  122.99
   6 -10  -4 3349.26  122.89
   4  -6 -10 3422.26  122.29
   4  -6 -10 3230.08  122.29
  -6  10  -4 3387.36  120.39
   4   6  10 3441.66  121.09
  -6 -10   4 3363.86  117.19
   6 -10  -4 3430.56  119.29
  -6 -10   4 3321.37  121.69
   6  10   4 3238.78  121.49
   6  10   4 3373.86  119.69
  10  -4  -6 3358.96  119.29
  10  -4  -6 3303.07  120.59
  -4  -6  10 3259.77  121.89
  10   4   6 3327.37  121.79
  -4   6 -10 3394.06  119.49
  10  -4  -6 3339.27  122.09
  10   4   6 3260.67  121.59
   4   6  10 3304.87  118.79
  10   4   6 3363.26  121.09
 -10  -4   6 3254.87  120.59
 -10  -4   6 3227.48  121.19
 -10   4  -6 3311.17  118.89
  -6 -10   4 3464.45  121.59
   6  10   4 3393.06  121.09
   4   6  10 3197.88  122.19
   6 -10  -4 3333.57  121.69
   6 -10  -4 3332.07  119.49
  -4   6 -10 3461.45  121.49
   4  -6 -10 3475.95  119.49
  -6 -10   4 3395.46  121.49
  -6  10  -4 3305.47  124.19
  -4   6 -10 3287.07  120.89
  -4  -6  10 3268.07  121.89
  -4  -6  10 3466.35  120.09
  -4  -6  10 3340.57  122.29
 -10  -6  -6    5.00    7.30
 -10   6   6   23.30   13.20
   6 -10   6    1.80    6.10
   6  10  -6   -0.30    6.50
  10   6  -6   -8.90    7.00
   6   6 -10   -1.20    5.60
  10  -6   6    4.90    7.90
   6 -10   6   -2.40    7.20
  10  -6   6    6.70    7.50
  -6   6  10    4.30    9.30
   6  -6  10   -1.50    6.00
   6  -6  10    2.40    6.60
  -6  10   6  -18.00    9.00
 -10   6   6   -0.90    6.80
 -10  -6  -6   -2.50    7.00
 -10  -6  -6    7.60    7.60
   6   6 -10   -7.60    6.30
   6 -10   6   -0.60    7.40
  -6   6  10   -5.60    7.10
  10   6  -6   -6.90    6.60
  -6  -6 -10   -0.60    7.00
  10   6  -6    0.20    8.60
  -6 -10  -6  -16.30    6.40
   6 -10   6   17.90    7.90
   6 -10   6   12.50    6.90
  -6 -10  -6   -6.80    4.90
  10  -6   6    6.60    8.00
  10  -6   6    5.10    7.40
   6  10  -6   -3.10    6.80
   6  -6  10   -6.70    6.20
  -6  -6 -10    6.20    7.70
   6   6 -10    4.30    7.30
   6  -6  10   -4.50    6.40
   6  10  -6   -3.60    8.30
  10   6  -6    0.80    6.40
  -6 -10  -6   -9.80    5.80
   6  -6 -10   -3.80    6.80
  -6 -10   6   12.50    6.20
  10   6   6   -2.50    5.60
  10  -6  -6    1.30    7.40
   6  10   6    6.80    6.60
   6  10   6    6.80    6.60
  -6 -10   6   -1.50    6.90
   6   6  10    2.70    8.10
 -10  -6   6    7.10    7.60
  -6   6 -10   -4.60    5.70
  -6  10  -6    5.20    8.40
   6 -10  -6    4.50    7.40
  -6 -10   6   -6.10    6.30
  10   6   6  -10.10    5.50
  -6  -6  10    6.10    8.00
  -6  -6  10    2.50    6.80
  10   6   6   -0.50    7.50
   6 -10  -6    3.70    6.30
   6  10   6    2.00    6.80
  10  -6  -6   -0.40    5.50
   6   6  10   -0.50    6.20
   6   6  10   -0.60    6.40
   6   6  10    1.70    8.20
   6 -10  -6   -9.70    5.90
  -6  -6  10    7.70    8.20
  -6   6 -10  -11.10    5.60
  -6   6 -10   -0.10    6.30
   6  -6 -10   -5.70    6.30
  10  -6  -6   -3.10    6.60
 -10  -6   6    4.80    7.30
   6  10   6    4.70    8.30
  -6  10  -6   -0.40    7.10
  -6  -6  10  -13.20    6.70
   6  -6 -10   -3.00    6.80
  -8   6  10  966.00   44.00
  -6 -10  -8  954.30   46.40
   8  -6  10 1031.10   47.10
  -8   6  10  955.50   47.40
   8  -6  10  966.10   45.70
   8  -6  10  935.21   45.90
   8   6 -10  965.40   46.00
   8   6 -10  831.02   44.10
   6 -10   8  890.91   44.20
   6 -10   8 1055.69   46.60
  10   8  -6 1045.50   45.00
  10  -8   6 1004.70   44.90
  10   8  -6  973.50   48.40
  10  -8   6 1025.50   44.30
   6 -10   8  947.41   46.50
  -6  10   8  950.00   48.30
 -10  -8  -6  939.61   46.70
   6  10  -8  933.31   47.30
  -6 -10  -8  971.20   43.90
  -8  -6 -10  910.41   46.40
  10   8  -6 1035.60   46.20
   6  10  -8  906.71   45.10
  10  -8   6  917.31   46.50
   8  -6  10  883.71   45.00
 -10   8   6  914.51   48.50
   6 -10   8  968.10   44.40
  10  -8   6  925.71   46.30
 -10  -8  -6  980.90   45.50
   8  -6 -10  960.70   42.70
  10  -8  -6 1021.90   45.30
   6  10   8 1044.40   47.70
   6  10   8  901.21   45.70
  -6 -10   8  983.00   46.60
  10   8   6  944.81   46.10
  -8  -6  10  956.30   44.90
   8   6  10  983.20   46.60
  -8  -6  10  912.61   46.10
  -6 -10   8  964.40   46.20
  10  -8  -6  930.41   44.40
 -10  -8   6 1031.60   47.40
  -6 -10   8  945.11   41.90
  -6 -10   8 1000.80   46.30
   8   6  10  969.50   47.60
  -8   6 -10  981.30   47.20
  -6  10  -8  953.10   48.60
   6  10   8 1049.30   44.60
  10   8   6 1022.30   45.30
   8   6  10  906.91   43.00
   8  -6 -10  968.20   47.00
  -8  -6  10  984.50   45.80
  -8  -6  10  922.51   45.90
 -10  -8   6  904.31   44.20
 -10   8  -6 1000.70   47.70
   6 -10  -8  998.30   47.60
  10   8   6  928.61   46.40
 -10  -1  -7   39.90    8.90
 -10  -1  -7   26.60    9.50
  10   1  -7   50.99   10.60
 -10  -1  -7   46.00    9.30
  10  -1   7   51.49   10.50
  10   1  -7   25.70    9.00
  -7 -10  -1   32.80    9.70
   1   7 -10   37.90    9.60
   7  10  -1   29.60    9.40
 -10   1   7   25.20   10.00
  -1  -7 -10   56.79    9.40
  10   1  -7   50.89    9.60
  10   1  -7   52.29   10.60
  10  -1   7   39.90   10.70
  10  -1   7   37.70    9.90
  -1  -7 -10   34.30    9.00
  -1  -7 -10   36.70   10.00
  -7  10   1   64.99   12.10
  -7 -10  -1   36.90    9.70
  -1  -7 -10   37.90    9.50
  -1   7  10   33.20   10.40
  -7 -10  -1   56.39   11.20
   1   7 -10   61.49   11.20
  -1   7  10   43.80    9.10
 -10   1   7   49.20   10.60
   7 -10   1   40.20    9.80
   7 -10   1   52.19   10.20
   7 -10   1   39.70    8.90
   7 -10   1   45.60   11.20
  -7 -10  -1   41.10    8.40
   1  -7  10   60.89   11.00
   1  -7  10   36.70    9.70
   1  -7  10   34.60    9.20
   1   7 -10   42.40   10.00
   7  10  -1   36.00   10.90
  -7  10   1   43.80   12.90
   7  10  -1   42.70    7.80
   7  10  -1   44.50    9.10
   7 -10   1   36.20    9.60
  -7 -10  -1   38.50   12.70
  -7 -10   1   44.10    9.40
   1  -7 -10   47.40    9.60
 -10  -1   7   35.40   10.10
  -1   7 -10   48.80   10.80
  -1   7 -10   45.10   10.10
   1   7  10   48.80   11.20
   7 -10  -1   42.30    9.80
   1   7  10   41.60    9.40
  -1  -7  10   52.79   10.90
   7  10   1   28.60   10.50
   7  10   1   37.00    9.50
   7  10   1   29.30    8.00
  10  -1  -7   47.20    9.50
  10  -1  -7   49.30   10.00
  -7  10  -1   48.50   12.70
  -7 -10   1   46.30   10.50
 -10   1  -7   19.00    8.70
 -10   1  -7   54.99    9.10
   1  -7 -10   33.60   10.50
   1  -7 -10   41.40    9.50
   7 -10  -1   37.40   11.30
 -10   1  -7   64.69   10.10
  -1  -7  10   31.10    9.20
  -1  -7  10   41.90    9.40
  -7  10  -1   57.99   12.10
  10   1   7   48.50   10.70
   1  -7 -10   53.49   10.10
  -1  -7  10   28.70    9.50
  -7 -10   1   39.90    9.30
  10   1   7   31.40    9.90
 -10  -1   7   33.60    9.60
  10  -1  -7   19.90    8.40
  -7 -10   1   32.80    9.40
  10   1   7   45.60   10.30
   7 -10  -1   39.40    9.40
  -7 -10   1   29.80    8.90
   7 -10  -1   36.50    9.30
  10  -1  -7   63.89   11.20
  -1  -7  10   34.50    8.70
   7 -10  -1   45.70    9.10
   7 -10   3   85.19   11.80
  -3  -7 -10   68.99   12.70
   7  10  -3   82.39   12.80
   3  -7  10   74.39   11.00
   7  10  -3   93.39   14.40
  -7 -10  -3   63.19   11.60
  -3   7  10   71.89   13.50
   3  -7  10   91.79   12.50
   3  -7  10   81.59   13.00
  10  -3   7   72.89   12.40
  10  -3   7   93.99   11.30
  10   3  -7   65.49   11.40
  10   3  -7   97.39   13.90
  10   3  -7  101.29   14.20
   7 -10   3   65.99   12.20
   3   7 -10   61.99   11.90
  -3  -7 -10  109.89   13.80
   7 -10   3  117.99   15.60
   3  -7  10   87.99   13.60
   3   7 -10   70.89   12.60
  10  -3   7   86.79   13.60
  -7 -10  -3   91.49   13.70
   7  10  -3   93.89   12.10
  10   3  -7   98.09   13.50
   7  10  -3   86.99   12.00
   7 -10   3   74.09   10.40
  -7  10   3   72.89   12.40
  -7  10   3   96.89   16.60
 -10  -3  -7   85.39   12.80
 -10  -3  -7   90.39   13.80
 -10  -3  -7   80.39   12.20
  -7 -10  -3   85.09   11.30
  -3  -7 -10  100.39   13.70
  10  -3   7   80.69   12.70
 -10   3   7   95.29   13.20
 -10   3   7   83.99   14.60
  -7 -10  -3   89.39   13.10
   3   7 -10   94.29   14.10
  -3   7 -10   96.29   12.60
  -3  -7  10   64.69   12.30
  10   3   7   90.19   13.70
  -3   7 -10   95.89   13.50
  10  -3  -7  107.29   14.10
  10  -3  -7   58.39   11.30
  10  -3  -7   82.19   13.40
 -10   3  -7   91.49   13.10
  -7 -10   3   75.69   12.00
   7 -10  -3   77.99   11.60
   7 -10  -3   54.79   10.40
   7 -10  -3   68.99   11.00
   7 -10  -3   89.39   15.10
   3   7  10   80.29   14.00
   3  -7 -10   78.39   12.40
  10   3   7   90.09   13.50
  10   3   7   75.89   11.60
  -3   7 -10   95.09   13.90
  -7 -10   3   81.49   13.00
  -7 -10   3   85.49   11.10
  -7 -10   3   57.59   11.00
   3  -7 -10   83.49   11.60
   7  10   3   65.59   12.50
   7  10   3   73.39   13.30
  -3  -7  10  103.39   14.90
  -3  -7  10   81.39   11.30
   3  -7 -10   90.49   13.70
  -3  -7  10   83.29   13.50
  -7  10  -3   79.49   13.60
   7 -10  -3   91.49   13.30
   3   7  10  101.99   13.40
 -10  -3   7   88.29   12.10
 -10  -3   7   67.69   12.40
  -7  10  -3   73.69   14.10
  10   5  -7  105.09   14.20
   7 -10   5  108.79   15.10
   7 -10   5   90.79   13.20
 -10   5   7   95.89   12.90
 -10   5   7   89.69   16.00
  -7 -10  -5   89.09   14.50
  -7 -10  -5   89.39   12.70
  -7 -10  -5   71.69   12.50
  -7 -10  -5   65.19   12.60
  10  -5   7   80.29   13.80
  10  -5   7   87.29   13.80
  -5   7  10   74.19   11.90
  10   5  -7   76.29   12.70
   5   7 -10   79.19   14.30
 -10  -5  -7   74.39   12.80
 -10  -5  -7   85.39   13.50
   7 -10   5   99.19   12.60
 -10  -5  -7   85.59   13.20
   7  10  -5   97.09   15.00
   7  10  -5   94.69   14.50
  -7  10   5   71.59   11.80
  -7  10   5   65.29   15.90
  -5  -7 -10   96.49   14.90
  -5  -7 -10   83.99   13.10
  10   5  -7   81.39   14.10
   5  -7  10   88.39   13.30
   5   7 -10   79.09   13.20
   7  10  -5   76.39   13.20
   5   7 -10   89.29   14.30
   7 -10   5   76.79   13.60
  10  -5   7   67.39   12.90
   5  -7  10   85.59   13.30
  -5   7  10   87.79   14.90
  10  -5   7   98.29   13.20
   5  -7  10   94.89   13.20
   5  -7  10   91.29   13.40
   5  -7 -10  107.99   15.00
  -5  -7  10   98.19   13.20
   5  -7 -10   99.19   12.10
  10   5   7  111.89   15.20
  -5   7 -10   90.69   12.20
  10  -5  -7   97.19   13.90
   7  10   5   96.49   14.60
   5   7  10   84.29   13.10
   5   7  10   80.49   14.20
   5  -7 -10   93.19   14.40
   7 -10  -5   97.89   12.90
  10   5   7   88.89   13.80
  -7  10  -5  117.29   15.40
  -5  -7  10   92.09   14.00
  -5   7 -10   90.29   13.30
  -7 -10   5   94.29   13.60
   7  10   5   83.29   13.00
 -10  -5   7   97.39   14.00
 -10  -5   7   95.99   14.40
 -10   5  -7   84.09   12.30
  -7 -10   5   63.59   13.40
  10  -5  -7   79.59   12.90
  -5  -7  10   90.49   14.00
  10  -5  -7  108.19   14.10
  -7 -10   5  107.79   12.50
   7 -10  -5   65.29   12.20
  -5  -7  10   84.79   14.40
   7  10   5  100.49   15.00
   7  10   5   90.59   13.50
  10   5   7   85.99   12.60
   7 -10  -5   80.19   14.40
  -5   7 -10  107.59   14.90
  -7  10  -5   74.59   14.40
   7 -10   7   11.40    8.30
   7  10  -7   15.80    9.20
   7 -10   7    9.90    9.00
   7  -7  10   16.10    9.60
  10  -7   7   20.00   10.30
  -7 -10  -7   30.40   11.30
   7  -7  10   29.10   10.10
   7 -10   7   34.70   10.10
  10  -7   7   10.80    7.90
  -7   7  10   -2.40    9.00
  10   7  -7   21.20    9.30
  10   7  -7   21.60    9.40
  -7  10   7    5.00   11.70
   7   7 -10   16.60   10.00
   7   7 -10   15.30   10.30
 -10  -7  -7    8.90    7.90
   7  10  -7    7.90    8.70
   7 -10   7   24.70   10.10
   7  10  -7   13.50   10.90
 -10   7   7   18.30   12.60
   7 -10   7   17.40    8.10
 -10  -7  -7   29.00   10.60
  10  -7   7   26.70   10.10
  -7 -10  -7   14.20    8.00
  10   7  -7   27.80   11.20
  -7   7  10   19.70    8.60
   7  -7  10   22.30   10.70
   7  -7  10   29.10    9.20
  -7  -7 -10   16.70    9.60
  -7 -10   7   14.90    7.60
  -7 -10   7   32.50    9.80
  -7  10  -7   23.90   11.00
  -7  10  -7   43.90   10.80
   7  -7 -10   16.90    9.70
   7 -10  -7   21.60    8.70
   7   7  10   30.50    8.80
   7   7  10   33.90   10.80
   7   7  10   10.90    9.80
 -10   7  -7   11.30   10.00
  -7 -10   7   26.50   10.40
 -10  -7   7   20.60   10.10
  -7  -7  10   19.00    9.20
  -7   7 -10   27.40   10.60
  -7   7 -10   25.80    7.90
  -7  -7  10   23.30    9.60
  -7  -7  10    8.00    9.80
   7  10   7   21.30    8.60
  10   7   7   39.30   10.70
  -7  -7  10   22.60   10.20
   7 -10  -7   27.60   10.00
  10  -7  -7   13.70    8.70
   7  10   7   21.90    9.70
   7  10   7   39.40   11.20
  10   7   7   22.90    9.00
  10   7   7   18.60   10.40
 -10  -7   7   18.20    8.90
  10  -7  -7   22.50    9.10
  10  -9   7   29.60    9.60
   7  10  -9   20.00   10.90
 -10  -9  -7   51.09   12.10
   7 -10   9   29.20   10.00
  -9   7  10   29.60   12.60
  10   9  -7   32.90   11.10
   7 -10   9   43.40   12.70
 -10  -9  -7   49.40   13.20
  10   9  -7   16.10   10.90
   9  -7  10   29.40   10.50
   7 -10   9   25.30   11.00
   9  -7  10   67.19   13.60
  -7  10   9   19.80   12.50
  10  -9   7    8.60   10.00
  10  -9   7   39.60   12.00
  -9  -7 -10   43.40   11.90
   9   7 -10   46.90   12.50
   9   7 -10   22.80   11.20
   7  10  -9   23.90   12.10
  -7 -10  -9   35.00   10.50
   9  -7  10   47.30   12.90
  -9   7  10   37.60   10.00
 -10   9   7   55.69   16.00
   7 -10   9   43.40   11.70
  -7 -10  -9   32.30   11.70
  -9  -7 -10   53.59   14.10
  -9   7 -10   33.20   11.70
  -7 -10   9   40.10   11.90
 -10  -9   7   18.00   10.00
  -7 -10   9   27.60   10.40
  -9  -7  10   62.49   12.80
  -7 -10   9   37.40   10.80
  -9  -7  10   23.50   10.40
   9  -7 -10   47.00   12.30
 -10   9  -7   26.30   12.70
   9   7  10   39.10   12.50
  10  -9  -7   29.90   10.40
  10   9   7   34.80   10.80
   7  10   9   69.39   15.00
  -9  -7  10   12.50   11.60
   9  -7 -10   25.80   10.40
  10   9   7   27.60   11.10
   7  10   9   41.70   11.50
   7  10   9   46.30   12.90
 -10  -9   7   26.10   11.50
  -9  -7  10   17.20   10.70
  -7  10  -9   46.00   13.80
   9   7  10   18.10    9.40
  -7 -10   9   22.70   10.30
  10  -9  -7   40.30   11.40
   7 -10  -9   28.60   12.70
   0  -8 -10   13.60    8.20
   0  -8 -10   16.10    6.60
   0   8  10   10.90    7.10
   0   8  10   26.50    9.90
   8 -10   0   20.20    8.50
   0   8 -10   16.10    9.10
   8 -10   0   14.70    9.60
   0   8 -10   10.00    8.40
  -8  10   0    3.10   10.60
  -8 -10   0    9.40    7.40
   8  10   0   15.20    8.50
   8  10   0    8.90    7.10
  10   0  -8    3.20    7.40
  10   0  -8    4.80    7.30
  10   0  -8   24.50    8.60
  10   0  -8    3.50    7.20
   8 -10   0    5.90    7.00
   8 -10   0   13.70    6.80
  -8 -10   0   14.10    8.10
  -8 -10   0   12.20    7.30
  10   0   8    8.00    7.70
   0  -8 -10    2.20    7.60
 -10   0  -8    4.50    7.60
  -8 -10   0    7.90    7.30
 -10   0  -8   18.70    6.90
   8  10   0    1.80    8.90
   0  -8  10    5.00    6.80
   0  -8  10    1.60    7.00
   0  -8  10    7.00    6.50
   0  -8  10   19.30    8.40
 -10   0  -8   12.60    6.40
  10   0   8    0.80    7.50
 -10   0   8    9.40    8.10
  10   0   8   14.10    7.90
   0  -8 -10   21.00    7.80
   0  -8  10    6.60    5.70
 -10   0   8   20.70    9.60
 -10   0   8   16.60    7.90
  -2  -8 -10  999.90   46.10
   8  10  -2 1022.50   43.20
  -8  10   2 1000.60   48.80
  -2   8  10  942.51   42.60
 -10  -2  -8  988.10   44.90
   2  -8  10  990.30   46.00
   2   8 -10 1013.20   46.50
   2   8 -10 1028.10   45.60
   2   8 -10 1007.70   47.80
 -10  -2  -8  966.40   45.90
 -10  -2  -8 1027.20   44.90
   8 -10   2 1056.29   47.30
  -8 -10  -2  967.10   46.30
  10  -2   8  997.70   45.90
  10  -2   8 1051.89   46.80
  10  -2   8 1007.90   46.60
  10   2  -8  958.20   43.90
  10   2  -8 1028.60   45.80
  10   2  -8  970.20   45.20
 -10   2   8 1009.60   45.80
 -10   2   8 1053.99   45.60
   8  10  -2  993.30   43.50
  -2  -8 -10 1035.00   45.70
   8 -10   2 1061.69   44.60
   2  -8  10 1036.40   45.00
   8 -10   2 1014.50   45.90
  -2  -8 -10  992.80   45.60
  -8 -10  -2 1036.60   44.70
   8 -10   2  927.11   44.80
   8  10  -2  975.00   48.20
  -8 -10  -2 1049.59   43.80
   8  10  -2 1049.59   44.40
  -2   8  10  942.41   47.00
  -8 -10  -2 1025.40   46.40
   2  -8  10 1050.79   43.80
  10   2  -8  974.50   45.80
   2  -8  10 1020.40   47.00
  -2  -8  10 1041.60   46.40
  -2   8 -10  945.71   46.40
  -2  -8  10  972.20   46.70
  -2  -8  10 1004.80   46.50
  10  -2  -8 1047.00   47.20
   8 -10  -2 1024.40   44.40
 -10  -2   8 1079.19   46.20
  -2   8 -10 1002.60   47.00
  10  -2  -8  947.21   43.70
  10  -2  -8  973.00   45.00
  -8 -10   2 1015.30   45.80
   2   8  10  984.20   47.20
  10   2   8  953.20   45.90
   2  -8 -10 1057.29   44.30
   2  -8 -10 1012.60   45.00
  -8  10  -2 1077.09   47.60
  -2  -8  10 1050.19   45.10
  -2  -8  10 1020.70   42.80
 -10   2  -8 1073.19   45.70
   2  -8 -10  949.21   46.30
  -2   8 -10  998.20   44.00
   2  -8 -10 1027.30   44.30
   2   8  10 1010.00   44.80
  10  -2  -8 1086.09   45.50
  -8 -10   2  902.21   45.80
  -8 -10   2 1109.49   43.80
  -8 -10   2  992.20   44.30
  10   2   8  986.90   46.10
   8  10   2 1046.20   46.00
  10   2   8 1039.10   47.50
 -10  -2   8  943.81   45.60
   8 -10  -2  969.70   44.60
   8 -10  -2 1024.90   46.70
   8  10   2 1037.60   47.70
   8 -10  -2  950.00   44.40
   8 -10   4  665.03   37.30
  -8 -10  -4  772.02   38.50
  10  -4   8  752.02   38.50
  10  -4   8  846.02   39.70
   4  -8  10  752.52   37.20
  -8  10   4  803.42   41.60
  10  -4   8  734.73   37.70
 -10  -4  -8  729.73   37.60
 -10   4   8  755.32   38.40
  -4   8  10  686.13   38.70
   4   8 -10  726.63   38.70
 -10   4   8  710.23   36.00
   8  10  -4  745.33   35.50
  -4  -8 -10  712.53   36.00
   8 -10   4  745.13   35.70
  10   4  -8  703.93   35.70
  10   4  -8  753.32   37.70
   8  10  -4  735.53   40.00
   8  10  -4  731.23   36.30
 -10  -4  -8  723.73   36.70
  -8 -10  -4  779.52   35.90
   8 -10   4  741.03   38.00
  10   4  -8  767.52   38.80
  -4  -8 -10  676.43   41.00
  10   4  -8  807.42   38.20
  -4  -8 -10  811.82   39.50
  -8 -10  -4  734.13   36.90
   4   8 -10  764.32   37.70
 -10  -4  -8  734.03   37.90
   4  -8  10  687.73   36.90
   4  -8  10  743.43   37.70
   4  -8  10  795.52   36.50
   4  -8 -10  729.03   37.40
   4  -8 -10  666.83   37.70
   4  -8 -10  735.23   34.60
 -10   4  -8  768.62   35.90
  10  -4  -8  760.22   37.30
  -4   8 -10  788.82   35.30
  -8 -10   4  725.13   38.10
  -8 -10   4  763.92   35.40
  -4   8 -10  733.43   37.60
   8  10   4  675.43   36.70
 -10  -4   8  765.32   37.90
 -10  -4   8  731.73   37.70
  -4  -8  10  733.53   35.10
  -8 -10   4  738.43   36.40
  -8  10  -4  746.23   40.40
   8 -10  -4  740.03   34.90
   8 -10  -4  733.73   35.90
  10  -4  -8  764.02   36.70
   8  10   4  754.72   38.30
   4   8  10  723.83   38.60
  -4  -8  10  765.92   38.80
  -4   8 -10  739.93   38.30
  -4  -8  10  684.03   37.40
   8  10   4  765.62   38.60
   8  10   4  768.22   38.00
  -4  -8  10  679.13   37.00
   4   8  10  717.83   36.80
  10   4   8  726.93   37.30
   8 -10  -4  756.92   37.30
  10   4   8  689.03   37.60
  -8  10  -4  766.92   38.50
  10   4   8  803.42   36.60
   6  -8  10  988.80   44.90
   8 -10   6 1016.30   46.70
  -6  -8 -10 1081.29   48.70
  -8 -10  -6  952.70   43.90
   6  -8  10  988.10   45.90
  -6   8  10  904.41   42.80
 -10   6   8  949.40   43.30
 -10   6   8  933.81   47.10
  -8 -10  -6  865.01   45.70
 -10  -6  -8 1043.20   47.60
  -6   8  10  867.01   46.10
  10   6  -8  918.81   45.00
  10   6  -8  949.31   45.20
   8  10  -6  938.71   44.30
  -8  10   6  889.51   48.40
  10  -6   8  967.40   46.30
   8 -10   6  951.70   43.10
  10   6  -8  976.00   47.50
   8  10  -6  934.61   48.00
 -10  -6  -8  921.21   45.50
   6   8 -10  948.21   45.50
  10  -6   8 1031.30   46.10
   6  -8  10 1021.30   45.20
  10  -6   8  988.30   46.70
   8 -10   6 1068.69   47.60
   6   8 -10  954.10   46.40
   8  10  -6  958.40   45.10
   6  -8  10 1003.20   46.10
  10   6   8  840.82   45.10
  10  -6  -8 1005.10   44.90
   8  10   6  969.40   45.60
   6  -8 -10  968.90   47.10
 -10  -6   8  861.21   44.30
  -6  -8  10  956.50   46.00
  -6  -8  10  925.41   46.00
  -6   8 -10  935.71   46.80
  -6   8 -10  978.10   45.30
  -8 -10   6  856.11   43.50
   8  10   6  943.21   43.70
   8  10   6  923.41   46.10
  -8  10  -6  927.21   48.00
  -8  10  -6  927.61   45.20
  10   6   8  910.01   44.60
  10   6   8  929.01   43.30
  -8 -10   6  968.10   46.70
  -6  -8  10  838.42   45.10
  -6  -8  10  986.80   43.80
  10  -6  -8 1015.90   46.10
 -10  -6   8  991.50   46.40
   6   8  10  977.10   46.10
   6   8  10 1024.00   48.40
   8 -10  -6  905.21   45.30
   8 -10  -6  958.10   42.90
  -8 -10   6 1031.20   43.40
   8  10   6  983.10   45.50
   8  10  -8    5.80   10.40
  -8  -8 -10    9.70    9.10
   8  -8  10   -0.90    8.30
   8  -8  10   -7.50    7.60
   8  -8  10   -3.30    8.00
   8  10  -8    4.20    9.10
  10  -8   8   -4.40    7.90
 -10   8   8    3.40   11.40
   8 -10   8   -5.10    8.40
   8 -10   8   -3.30    7.30
  10   8  -8    1.00    8.70
  -8  10   8  -18.80   10.80
   8 -10   8    8.90    9.10
  -8   8  10   11.00   11.20
   8  -8  10   -8.90    7.80
   8   8 -10    4.50   11.20
   8   8 -10   -3.40    9.70
 -10  -8  -8   12.90    9.90
 -10  -8  -8  -10.30    7.50
  10  -8   8   12.30    9.60
  10  -8   8    4.60    7.50
  10   8  -8   -8.10    8.50
  -8  -8 -10  -10.90    9.00
  -8 -10  -8   -7.60    8.00
  -8 -10  -8   -9.00    7.00
  -8 -10   8   -1.00    9.90
  -8 -10   8   -2.40    8.30
  -8 -10   8   -1.40    8.40
  -8  -8  10    3.00    9.40
   8   8  10   -3.60    7.20
   8   8  10    2.90    8.10
   8   8  10    4.50    9.80
  10  -8  -8   -8.20    7.90
  10  -8  -8    4.50    9.00
   8  10   8   12.40    8.30
 -10  -8   8   -1.80    8.70
 -10  -8   8   14.10    8.80
 -10   8  -8    8.80   10.60
   8  -8 -10   -0.30    8.80
  10   8   8    8.00    9.50
  10   8   8   -3.40    8.30
  -8   8 -10   -8.50    9.30
   8 -10  -8    3.50    7.20
  -8  10  -8   -8.00    9.90
  -8  10  -8   -0.70    9.00
   8  10   8   -8.20    8.50
  -8  -8  10   -0.30    9.00
   8  10   8   10.30   10.40
  -8  -8  10   -5.30    9.30
  -8  -8  10    3.20    8.10
   8 -10  -8    3.00    8.90
  -1   9  10   69.89   14.90
  -1  -9 -10   52.29   11.40
   9 -10   1   58.59   12.60
   1  -9  10   39.00   11.10
   1  -9  10   52.99   12.00
   1  -9  10   44.00   11.30
  10   1  -9   47.00   11.00
  10   1  -9   72.39   13.20
   1   9 -10   43.50   11.90
   9  10  -1   48.90   10.00
   9  10  -1   69.69   10.90
  10   1  -9   50.69   11.60
  -9 -10  -1   44.50    9.60
   9 -10   1   65.99   12.10
   9 -10   1   62.09   10.50
  -1  -9 -10   64.39   11.50
  10  -1   9   37.80   10.30
  10  -1   9   51.69   11.10
  10  -1   9   62.59   12.20
 -10  -1  -9   74.09   13.40
 -10  -1  -9   52.19   10.40
   9 -10   1   45.60   10.70
 -10   1   9   52.09   10.90
 -10   1   9   54.09   11.00
 -10   1   9   60.49   11.70
  -9 -10  -1   52.09   11.80
   1  -9  10   56.19   11.90
   1   9 -10   39.80   11.70
   9  10  -1   60.19   13.70
  -1   9  10   42.10   10.10
  10   1  -9   51.09   11.40
  -1  -9 -10   50.19   12.10
 -10  -1  -9   46.50   10.80
  -9  10   1   51.49   14.50
  -9 -10  -1   48.30   10.50
   9  10   1   53.69   12.60
   1  -9 -10   61.59   11.50
  10  -1  -9   57.29   11.30
   1  -9 -10   62.39   12.00
   9 -10  -1   45.80   11.30
 -10   1  -9   65.99   12.30
   1   9  10   72.79   12.50
   9 -10  -1   48.80   10.10
   9 -10  -1   59.19   13.30
  10   1   9   46.60   11.30
 -10  -1   9   57.89   12.10
 -10  -1   9   41.20   11.60
 -10   1  -9   65.09   11.50
  10  -1  -9   41.80   10.60
   9 -10  -1   33.50    9.80
   9  10   1   50.59   10.80
  -9 -10   1   61.09   13.00
  -9 -10   1   61.29   11.40
  -9 -10   1   72.79   11.90
  -9  10  -1   55.39   14.30
  10   1   9   54.39   12.30
  -1   9 -10   42.80   12.00
  -1  -9  10   53.99   12.40
  -1  -9  10   37.40   11.70
   1   9  10   53.09   12.80
  -1  -9  10   56.09   12.50
  -1  -9  10   85.69   13.70
  10   1   9   48.80   11.10
 -10   1  -9   55.99    9.90
   1  -9 -10   47.40   10.30
  10  -1  -9   74.49   15.30
   1  -9 -10   40.70   11.30
   3  -9  10   30.70    9.70
  -9 -10  -3   61.29   10.90
   3  -9  10   59.29   12.20
  -9 -10  -3   38.50    9.90
 -10  -3  -9   86.49   14.30
 -10  -3  -9   53.79   11.60
  10  -3   9   55.39   13.10
  -3   9  10   27.50   11.40
   3  -9  10   46.10   11.20
   3   9 -10   60.89   13.30
  10   3  -9   55.29   12.30
  10   3  -9   28.60   10.00
 -10   3   9   31.20   10.30
 -10   3   9   65.59   14.20
  -9 -10  -3   62.79   13.00
   9 -10   3   56.69   12.30
   9  10  -3   71.09   13.90
   3  -9  10   30.70   10.20
   9 -10   3   53.49   12.30
   9 -10   3   63.69   11.00
  -3  -9 -10   67.99   12.50
  -3  -9 -10   69.99   13.40
   3   9 -10   76.39   13.40
   9  10  -3   29.10    9.70
 -10  -3  -9   10.60    9.90
  10  -3   9   59.39   12.20
  10  -3   9   52.09   11.90
  10   3  -9   63.89   14.30
  -9  10   3   49.40   15.40
  10   3  -9   42.30   11.30
   9 -10   3   49.00   12.30
   9 -10  -3   47.70   13.60
 -10  -3   9   66.29   13.20
 -10  -3   9   66.89   12.10
  -9 -10   3   47.80   10.60
   9 -10  -3   27.30    9.10
 -10   3  -9   53.89   11.00
  -9  10  -3   35.00   13.60
  10   3   9   49.99   10.80
   3   9  10   77.39   12.70
   3   9  10   49.30   12.40
  -3   9 -10   47.30   11.30
  -3   9 -10   71.99   14.20
  -9 -10   3   64.29   13.70
   3  -9 -10   59.49   11.30
   3  -9 -10   70.49   13.50
   3  -9 -10   79.69   11.20
   3  -9 -10   59.19   11.80
  10   3   9   63.49   12.50
  10   3   9   29.40   11.20
  -9 -10   3   57.49   11.20
  -3  -9  10   59.89   10.20
  -3  -9  10   60.99   12.80
   9  10   3   54.49   11.30
  10  -3  -9   77.79   13.10
  10  -3  -9   73.79   13.10
  -3  -9  10   69.59   13.20
   9  10   3   58.79   12.50
   9  10   3   58.79   12.90
  -3  -9  10   50.69   11.40
   9 -10  -3   30.40   10.00
 -10   5   9   72.09   15.30
 -10   5   9   48.60   11.50
  10   5  -9   68.99   14.00
  10   5  -9   96.49   15.10
   5   9 -10   58.39   12.70
 -10  -5  -9   55.99   12.80
  -9  10   5   58.89   16.20
  -5  -9 -10   64.49   14.20
  10  -5   9   68.59   13.30
   9 -10   5   45.70   12.60
   5  -9  10   69.89   13.10
   9 -10   5   54.89   11.00
   9 -10   5   47.20   11.20
   9  10  -5   72.19   14.80
   9  10  -5   77.99   13.40
   9  10  -5   57.49   12.30
 -10  -5  -9   58.39   13.00
  10  -5   9   77.19   14.60
  -9 -10  -5   65.59   14.20
  -9 -10  -5   64.19   11.80
  -9 -10  -5   61.49   12.70
   5  -9  10   43.20   11.30
   5  -9  10   69.99   13.10
  -5   9  10   91.89   16.20
   5  -9  10   52.99   12.40
   5   9 -10   52.59   14.50
  10  -5   9   69.59   13.90
   5   9  10   63.39   13.80
   9  10   5   67.99   13.30
  10   5   9   70.69   13.70
  10  -5  -9   68.69   13.60
 -10   5  -9   95.39   13.10
   9  10   5   46.30   12.00
  -5  -9  10   43.10   11.80
   5   9  10   89.49   14.50
  -9 -10   5   62.49   13.00
   9 -10  -5   51.49   11.40
  -9 -10   5   53.09   12.70
  -9 -10   5   71.29   12.60
  10  -5  -9   81.39   14.00
  -9  10  -5   65.39   14.00
   9  10   5   46.70   12.30
  -5  -9  10   25.00   10.90
  -5  -9  10   45.90   11.10
  -5  -9  10   62.69   13.10
  10   5   9   70.69   12.70
   9 -10  -5   62.09   12.20
  -9  10  -5   54.89   13.50
   5  -9 -10   50.19   12.50
 -10  -5   9   42.50   11.90
  -5   9 -10   48.40   12.80
 -10  -5   9   34.60   11.70
  -7  -9 -10   31.30   11.90
  10   7  -9   36.40   12.20
  -9  10   7   53.69   15.20
   7  -9  10   26.80   11.00
  10  -7   9   34.30   11.60
  10  -7   9   42.60   12.60
  10  -7   9   20.60   10.60
  10   7  -9   30.20   11.50
   7   9 -10   46.60   12.80
   7   9 -10   10.20   10.30
  -7  -9 -10   31.70   11.30
 -10  -7  -9   16.80   10.00
 -10   7   9   48.40   12.90
 -10   7   9   37.70   15.40
  -9 -10  -7   37.10   11.80
   9 -10   7   53.39   13.40
   9 -10   7   56.19   13.20
   9 -10   7   25.50   10.30
   9  10  -7   28.80   12.70
   9  10  -7   39.00   11.70
   7  -9  10   43.10   11.90
   7  -9  10   33.70   11.60
  -7   9  10   13.40   11.90
   7  -9  10   21.50   10.70
  -9 -10  -7   25.30   10.40
 -10  -7  -9    4.50   10.50
   7   9  10   29.30   11.10
  -9 -10   7   37.80   11.10
  -9 -10   7   23.30    9.40
  -9  10  -7   46.60   12.90
  10   7   9   31.00   10.20
  10   7   9   28.60   11.30
   7   9  10   60.89   11.90
  -7  -9  10   14.50   10.40
  -7  -9  10   32.70    9.60
  -7  -9  10   34.10   12.30
  -7  -9  10    0.80    9.90
  -7   9 -10   48.20   13.70
   9  10   7   60.39   14.80
   7  -9 -10   63.69   14.40
  10  -7  -9   21.80   10.30
  -9 -10   7   61.39   14.40
   9  10   7   31.30   10.90
   9  10   7   39.00   12.60
  -9  10  -7   43.60   13.30
  10  -7  -9   12.20   10.00
 -10  -7   9   18.90   10.50
 -10  -7   9   37.30   12.20
   7   9  10   20.60   11.50
   9 -10  -7   35.50   12.00
   9 -10  -7   48.90   12.00
 -10  -9  -9    0.90   10.40
 -10  -9  -9   -2.90    9.50
   9  -9  10   10.60   10.00
   9  -9  10    0.60    8.70
   9   9 -10   13.00   10.70
   9   9 -10   -4.60    9.00
 -10   9   9    2.60   14.40
  -9 -10  -9   -7.40   10.10
  -9 -10  -9    9.40   11.30
  10  -9   9    1.50    8.00
  10   9  -9  -21.40    7.30
  10   9  -9    8.40   10.20
   9 -10   9    4.80    9.70
  -9  -9 -10    0.70    9.90
  -9  -9 -10   -2.10    8.10
   9 -10   9   -1.90    9.40
  10  -9   9   -5.60    8.60
  10  -9   9   11.80   10.00
   9  -9  10   -7.80    8.50
   9  10  -9   -0.40    9.50
   9 -10   9   -5.70    8.40
  -9   9  10   -3.90   10.30
   9  10  -9   -9.40   10.00
  -9  10   9   12.80   13.40
  -9   9 -10    8.70   10.50
   9 -10  -9    2.50    9.60
  -9   9 -10    1.00    9.50
  -9  -9  10    4.60   11.00
  -9 -10   9    1.50    9.10
   9  -9 -10   -8.60    8.70
  -9  -9  10    4.90    9.80
 -10  -9   9   13.60   10.00
 -10  -9   9   -0.60    8.90
 -10   9  -9    9.00   11.10
 -10   9  -9   -0.80    9.10
   9   9  10   -7.90    7.90
   9   9  10   -5.70    8.60
   9   9  10    3.10   10.20
  -9  10  -9   -9.00   10.00
  -9  10  -9   11.90   10.20
   9  10   9    3.10    9.10
   9  10   9    6.90    9.30
   9  10   9    5.80   10.30
  10  -9  -9   -0.80    8.80
  10  -9  -9    8.10   10.00
  -9  -9  10  -11.00    7.70
  -9  -9  10   12.40    9.70
  -9 -10   9   -2.10    8.80
  -9 -10   9    1.70    8.30
  -9 -10   9    2.40    8.40
  10   9   9  -10.00    9.70
  10   9   9    4.00    9.70
 -10 -10   0 1512.25   67.09
 -10 -10   0 1675.93   65.29
 -10   0 -10 1594.74   65.09
 -10   0 -10 1557.84   66.59
 -10   0 -10 1591.84   64.59
 -10   0  10 1604.54   65.19
 -10   0  10 1550.54   66.49
 -10   0  10 1559.14   64.19
 -10  10   0 1631.34   70.19
   0 -10 -10 1579.84   65.19
   0 -10 -10 1614.84   67.59
   0 -10 -10 1534.05   64.29
   0 -10  10 1690.93   66.29
   0 -10  10 1675.93   66.29
   0 -10  10 1598.74   67.79
   0 -10  10 1642.34   67.19
   0  10  10 1635.24   65.89
   0  10  10 1558.74   68.59
  10 -10   0 1638.04   66.49
  10 -10   0 1490.15   63.19
  10 -10   0 1517.35   66.49
  10 -10   0 1556.54   65.89
  10   0 -10 1713.13   67.29
  10   0 -10 1582.34   65.59
  10   0  10 1638.24   66.69
  10   0  10 1516.05   66.49
  10   0  10 1574.44   67.89
  10  10   0 1531.15   68.69
  10  10   0 1639.14   65.19
  10  10   0 1617.94   62.99
 -10 -10  -2   -0.80    8.20
 -10 -10  -2   -8.40    6.30
  10  10  -2   -3.60    8.60
  10  10  -2   12.80    8.80
 -10  -2 -10   19.30    9.20
 -10  -2 -10   20.10   10.00
  10  -2  10   -6.80    6.90
  10  -2  10   -8.10    7.00
  10  -2  10   -4.90    7.70
  10   2 -10   -5.50    6.80
 -10   2  10    9.80    9.30
 -10   2  10   -2.50    8.00
  10 -10   2    6.50    8.30
 -10  10   2    2.40   11.70
  -2 -10 -10    5.30    7.90
  -2 -10 -10    1.40    8.00
   2  10 -10   18.20    9.70
  10 -10   2   -7.50    7.10
  10 -10   2   -2.20    8.80
  10   2 -10    0.40    7.70
   2  10 -10    0.50    9.50
  -2  10  10    8.50    7.50
  -2  10  10   -5.20    8.40
   2 -10  10  -13.50    7.30
   2 -10  10   -9.90    8.40
   2 -10  10    0.20    7.70
   2 -10  10    0.90    8.20
   2 -10 -10   -3.40    6.40
   2 -10 -10    4.50    6.60
   2 -10 -10    3.90    6.80
   2 -10 -10   14.00   10.30
  -2  10 -10   -6.70   10.00
  -2 -10  10   11.10    9.60
   2  10  10    0.70    7.70
   2  10  10    4.00    9.00
  10 -10  -2   -5.90    7.00
  10 -10  -2    2.70    7.10
  10 -10  -2    3.80   10.50
  10 -10  -2    5.30    8.40
  -2 -10  10   -0.50    9.20
  -2 -10  10   -0.30    8.10
 -10  10  -2   -2.80   10.10
  10  -2 -10    0.10    8.10
  10  -2 -10  -11.80    7.30
 -10  -2  10   -6.40    7.50
 -10  -2  10    3.20    8.40
 -10  -2  10   15.20    9.40
 -10   2 -10    0.40    7.60
  -2 -10  10   -4.90    8.10
  10   2  10    0.30    7.50
  10   2  10    7.10    8.10
  10   2  10    0.20    8.70
 -10 -10   2    2.20    8.50
 -10 -10   2   -0.60    7.50
  10  10   2    7.10    8.20
  10  10   2   -4.60    7.70
  10  10   2   -4.80    7.30
 -10 -10  -4 2692.43  108.39
 -10 -10  -4 2991.00  106.79
  10   4 -10 2990.80  108.49
  10   4 -10 2736.43  106.89
 -10  -4 -10 2723.93  107.89
 -10  -4 -10 2677.93  107.89
   4 -10  10 2909.31  108.89
  10  10  -4 2871.71  111.99
  10  10  -4 2906.21  106.99
 -10   4  10 2811.82  107.29
 -10   4  10 3027.60  109.09
  10 -10   4 2740.03  108.39
 -10  10   4 2698.03  111.29
  -4 -10 -10 2822.52  108.69
  -4 -10 -10 2793.12  106.49
  10  -4  10 2891.61  109.09
  10  -4  10 2881.31  109.09
  10  -4  10 2817.22  108.69
  10 -10   4 2867.41  107.69
  -4  10  10 2790.42  110.79
  10   4 -10 2740.93  107.59
   4 -10  10 2928.31  108.79
   4  10 -10 2756.02  107.89
   4 -10  10 3002.60  106.89
   4 -10  10 2885.61  107.99
   4  10 -10 2862.21  110.19
  10 -10   4 2810.62  108.89
   4  10  10 2758.02  107.89
 -10  -4  10 2890.71  108.49
  10 -10  -4 2790.02  106.19
  10 -10  -4 2834.52  107.09
  10 -10  -4 2966.20  107.19
   4  10  10 2795.02  109.39
 -10  10  -4 3036.70  110.89
  -4  10 -10 3007.40  111.59
  10  -4 -10 3038.90  109.09
  10  -4 -10 2886.91  106.39
  -4 -10  10 2881.51  108.59
  -4 -10  10 2880.71  109.29
  -4 -10  10 2753.72  108.49
 -10 -10   4 2881.51  109.99
 -10 -10   4 2900.01  106.09
   4 -10 -10 2743.83  109.59
  10   4  10 2974.60  107.79
  10   4  10 2715.03  108.39
 -10  -4  10 2627.54  107.09
 -10   4 -10 2815.02  105.79
  10  10   4 2780.22  109.09
  10  10   4 2818.92  108.39
  10  10   4 2881.81  108.69
 -10 -10  -6    7.80   10.00
 -10 -10  -6   -4.10    7.50
  10   6 -10   23.60   10.80
  10 -10   6  -18.60    7.00
 -10  -6 -10    6.80   11.00
 -10  -6 -10   -4.60    7.70
  10  10  -6   -8.40    8.00
  10  -6  10  -11.90    8.60
 -10   6  10    1.80    7.90
 -10   6  10    0.70   10.70
  10   6 -10   20.20   11.00
  10 -10   6    4.40    8.90
 -10  10   6    7.10   12.70
  -6 -10 -10   -3.50    8.90
  -6 -10 -10   -3.00    8.40
  10  -6  10    0.90    8.80
  10  -6  10    9.70   10.10
   6 -10  10   -1.70    7.50
   6  10 -10  -11.10    9.50
   6  10 -10   -5.80    8.60
  -6  10  10   12.60   10.70
  10  10  -6    6.80    9.60
   6 -10  10  -13.80    7.70
   6 -10  10    9.50    9.00
   6 -10  10   -4.80    8.70
  -6 -10  10   -4.80    8.40
  -6 -10  10   12.80    9.20
  -6  10 -10    5.60    9.70
   6  10  10    5.90    9.00
   6  10  10    2.50    9.80
  10 -10  -6   -5.60    7.90
  10 -10  -6   -2.40    7.70
 -10 -10   6   -3.20    7.50
 -10  10  -6  -13.20    8.40
  10  -6 -10   11.00   10.80
  10  -6 -10   -1.40    8.50
 -10  -6  10    6.70    9.60
  -6 -10  10   -0.60    8.70
  -6 -10  10    7.40    7.80
 -10  10  -6   15.40   10.60
 -10 -10   6    6.00   10.00
  10   6  10   16.00   10.10
  10   6  10   -1.90    8.40
   6 -10 -10   -6.40    7.70
 -10  -6  10   -8.50    8.90
  10  10   6   21.20    9.70
  10  10   6    5.60    8.50
  10  10   6    3.30    9.60
 -10 -10  -8  803.32   43.90
 -10 -10  -8  899.31   43.00
  10  -8  10  777.02   43.60
  10  -8  10  806.82   42.10
 -10  -8 -10  721.23   42.90
 -10  -8 -10  716.33   41.60
  10 -10   8  702.73   42.00
  10 -10   8  852.51   41.10
  10  10  -8  728.23   44.00
  10  10  -8  730.43   41.30
  10  -8  10  786.92   43.30
 -10   8  10  808.32   44.90
  10 -10   8  782.42   43.30
  10   8 -10  854.11   44.40
 -10  10   8  703.03   44.20
  -8 -10 -10  781.02   44.10
  -8 -10 -10  868.01   42.40
   8  10 -10  645.44   40.30
   8 -10  10  852.11   42.50
   8  10 -10  800.62   44.90
  10   8 -10  814.92   43.10
  -8  10  10  770.62   44.70
   8 -10  10  811.42   42.80
   8 -10  10  786.72   43.00
   8 -10  10  595.04   49.40
   8 -10 -10  767.72   43.50
  -8 -10  10  812.72   39.40
  -8 -10  10  795.32   42.40
  -8 -10  10  808.02   44.50
   8  10  10  748.13   39.80
   8  10  10  767.82   43.00
  -8 -10  10  705.13   41.60
  10 -10  -8  805.22   43.30
  10 -10  -8  798.62   39.90
 -10  10  -8  782.82   45.30
 -10  -8  10  734.03   42.80
 -10  -8  10  728.63   40.20
  10  -8 -10  810.02   43.60
  10  -8 -10  794.72   40.50
 -10   8 -10  746.83   42.80
 -10 -10   8  757.22   43.40
 -10 -10   8  740.53   39.40
 -10  10  -8  840.82   43.10
   8  10  10  783.12   44.30
  10   8  10  787.12   41.40
  10   8  10  821.92   44.30
 -10  -8  10  785.92   43.50
 -10   8 -10  791.32   44.60
  10  10   8  861.51   43.10
  10  10   8  728.13   42.70
 -10 -10 -10    8.30   11.20
 -10 -10 -10   -2.00    9.00
  10  10 -10    2.50   10.50
  10 -10  10   -1.30   11.30
  10 -10  10    9.10   11.00
  10  10 -10   12.70   11.70
  10 -10  10   19.00   11.20
 -10  10  10    8.80   12.90
 -10  10 -10    1.10   10.00
  10 -10 -10  -24.40    8.10
 -10  10 -10   -7.70   11.10
 -10 -10  10    0.70    8.90
 -10 -10  10    2.80   10.00
 -10 -10  10   19.70   11.70
 -10 -10  10    6.10   11.50
  10  10  10  -14.40    9.30
  10  10  10    7.80   10.00
  -1   0  11    0.70    5.90
  -1   0  11    2.10    5.90
  -1   0  11   -1.40    5.90
   0 -11  -1    4.10    4.70
   0 -11  -1   -1.80    5.30
   0 -11  -1    2.60    5.50
   0 -11  -1    0.80    4.60
   0 -11   1   -2.60    4.50
   0 -11   1   -2.90    7.70
   0 -11   1    1.20    5.70
   0 -11   1   -1.70    6.20
   0 -11   1    3.50    5.00
   0  11  -1    9.90    7.70
   0  11   1    2.90    7.30
   0  11   1    3.90    6.20
   1   0 -11   -4.50    5.50
   1   0 -11   -2.60    6.00
   1   0 -11    6.20    6.50
   1   0  11   -0.20    5.80
   1   0  11    2.90    6.20
   1   0  11   -4.60    5.40
  11  -1   0    9.80    6.60
  11  -1   0    3.50    7.00
  11  -1   0    0.70    5.90
  11  -1   0    5.00    5.60
  11  -1   0   -0.80    3.80
  11   1   0   -2.00    6.40
  11   1   0    1.20    7.20
  11   1   0    9.40    6.60
  11   1   0   -0.10    5.30
  11   1   0   -3.60    3.30
  -1   0 -11    0.30    5.20
  -1   0  11    2.10    5.90
  -1   0 -11   -3.20    6.60
  -1   0 -11    9.90    7.30
 -11  -1   0   -7.20    4.80
 -11  -1   0   -9.40    5.60
 -11  -1   0   19.60    6.10
 -11   1   0    2.20    6.00
 -11   1   0    5.50    6.40
 -11   1   0   -9.40    5.50
   0 -11  -3    4.30    4.70
   0 -11   3   -0.70    5.50
   0 -11  -3    0.90    6.00
   0 -11  -3    4.90    6.00
  -3   0  11    0.40    5.00
 -11  -3   0   -3.90    5.00
 -11  -3   0   -2.70    5.50
 -11  -3   0   -5.10    4.40
 -11   3   0    2.80    5.70
 -11   3   0   -3.30    6.30
  -3   0 -11   13.80    7.10
  -3   0 -11    5.00    6.80
  -3   0 -11   -4.00    4.30
  -3   0  11   -7.60    5.80
  -3   0  11    1.40    6.60
  -3   0  11    1.50    5.50
   0  11   3   -4.70    6.30
   3   0 -11    1.20    6.20
   3   0 -11    5.30    6.70
   3   0 -11   -1.90    5.20
   3   0 -11    0.60    5.10
   3   0  11    5.20    6.60
   3   0  11   -3.50    5.30
   3   0  11    1.40    6.40
   3   0  11    5.30    6.20
  11  -3   0    6.90    6.30
  11  -3   0   -6.80    5.10
  11  -3   0   -6.00    5.20
  11  -3   0    7.60    5.40
  11   3   0    8.70    6.50
  11   3   0   -2.20    6.60
  11   3   0    1.90    5.40
  11   3   0    4.60    5.40
   0  11   3   -0.60    6.60
   0 -11   3   -9.40    5.20
   0 -11   3    4.20    5.20
   0  11  -3    2.70    7.30
   0 -11   3    4.40    6.30
   0 -11   3   -5.30    7.30
   0 -11  -3    0.30    5.20
   0 -11   5   -6.10    5.30
   0 -11   5   -6.90    7.00
   0 -11   5   -1.90    6.30
   0 -11   5    4.50    6.70
   5   0  11   -0.30    7.00
   5   0  11    6.20    6.30
   5   0 -11    4.70    7.40
   5   0  11   -6.80    5.50
   5   0  11    4.00    6.80
   5   0 -11   -6.50    5.80
  -5   0  11    3.80    6.90
  -5   0  11    1.00    5.70
  -5   0  11    2.90    5.90
   0 -11  -5   -0.50    6.10
   0 -11  -5   -2.40    6.50
   0 -11  -5   -1.10    5.60
 -11  -5   0    8.80    7.00
 -11   5   0    1.40    6.50
 -11   5   0   -3.10    7.10
  -5   0 -11    5.90    6.50
   0 -11   5   -2.00    5.70
   0  11  -5   -3.40    5.50
   0  11  -5    7.40    7.60
   0  11   5   -3.20    5.00
   0  11   5    8.40    8.50
   5   0 -11   -0.20    6.60
   5   0 -11   -3.00    6.30
  11  -5   0    4.40    7.20
  11  -5   0    4.50    6.30
  11   5   0    0.20    6.90
  11   5   0   -3.10    6.50
  11   5   0   -4.30    5.50
  11   5   0    3.70    6.20
  11  -5   0   -2.80    6.80
  -5   0  11   -4.20    6.20
 -11  -5   0   11.00    8.10
 -11  -5   0   11.40    7.20
  -5   0 -11   10.60    7.30
   0 -11  -7    2.10    6.80
   0 -11  -7   13.90    8.40
   0 -11  -7    1.10    5.70
   0 -11   7  -14.00    6.40
   0 -11   7    7.20    8.80
  11   7   0    6.30    6.00
   0  11  -7   11.70   10.10
   0  11  -7  -15.10    6.00
   0  11   7    9.70    8.50
   7   0 -11   14.20    8.90
   7   0 -11    1.70    7.90
  -7   0  11   -9.20    6.10
  11   7   0    2.20    6.00
   7   0 -11   -0.70    7.10
   7   0  11   -0.30    6.60
   7   0  11   -0.40    6.80
 -11  -7   0   -2.70    6.90
 -11  -7   0    0.10    7.00
 -11  -7   0    5.60    7.00
 -11   7   0   -2.70   10.20
  -7   0 -11    8.90    7.80
  -7   0 -11    3.50    6.90
  -7   0  11    2.00    7.60
  -7   0  11   -6.30    6.60
  11   7   0    7.30    7.80
   0 -11   7    1.70    7.30
   0 -11   7    4.00    6.30
  11  -7   0    3.30    7.90
  11  -7   0   24.00    8.90
  11  -7   0   -2.40    6.80
  11   7   0   -6.70    6.80
   7   0  11    7.10    7.00
   7   0 -11   -7.20    7.30
   7   0  11    8.00    7.60
 -11   9   0   10.80   11.40
  11   9   0    8.80    8.20
  11   9   0    0.20    8.50
   9   0  11    1.60    7.80
  11  -9   0    3.90    7.60
   0 -11   9    1.40   11.30
   9   0 -11  -12.10    7.80
  -9   0  11  -13.60    7.20
   0 -11  -9   -9.00    7.10
   0 -11  -9   -3.00    8.10
   0 -11  -9   -1.70    6.60
   0 -11   9    3.00    7.50
   0 -11   9  -18.60    7.70
   0 -11   9   10.50    8.40
   0  11  -9   10.30    9.70
   0  11   9    5.50    8.10
   0  11   9   -6.80    9.60
   9   0  11   -1.90    6.30
  -9   0  11   -7.00    7.10
  11   9   0    7.40    7.80
  11   9   0   -5.10    7.10
   9   0  11   -0.70    8.30
   0 -11   9    3.40    8.30
   9   0 -11   -5.40    6.60
 -11  -9   0    1.90    7.40
  11  -9   0    3.90    8.50
  -9   0 -11   -7.10    8.40
  -9   0 -11   -8.70    7.00
  11  -9   0  -11.40    7.90
 -11  -9   0    4.20    8.10
 -11   0  -1    0.90    4.20
  -1 -11   0   -6.90    5.90
 -11   0   1    1.00    4.00
 -11   0   1   -5.50    5.40
  -1 -11   0    1.20    5.20
   0  -1  11    6.20    6.50
   0   1 -11   -5.20    6.20
   0   1 -11   -3.10    5.40
   0   1 -11   -1.20    4.50
 -11   0  -1   -3.80    5.60
   0  -1 -11   11.90    7.20
   0  -1 -11   -0.60    5.10
   0  -1  11    4.30    6.20
   1 -11   0   -6.10    5.80
   1 -11   0    0.30    3.90
   0  -1  11   -2.00    5.00
   0  -1 -11   12.40    7.10
  11   0  -1    0.00    7.10
  11   0  -1   -0.70    5.20
   0   1  11    0.70    5.80
   0   1  11  -11.40    4.50
   0  -1  11    3.50    6.70
  -1 -11   0    0.50    5.20
  -1  11   0   14.20    7.70
  -1  11   0   13.10    6.50
   1 -11   0    4.70    6.60
  11   0  -1   -0.30    4.50
   1  11   0   -5.20    6.50
  11   0   1    3.70    7.40
  11   0   1   -0.80    5.40
  11   0   1    4.40    5.70
  11   0   1   -0.50    3.70
  -1 -11   0   -0.70    5.80
   1 -11   0   -1.30    7.80
  11   0  -1   -4.50    6.20
  11   0   1   -6.30    5.90
   0   1  11    7.40    6.70
 -11   0   1   -4.60    4.50
  11   0  -1   -3.70    5.10
  11   2  -1   44.30    7.10
   1 -11   2   45.10   10.10
  -2  -1 -11   41.60    8.50
  -1  11   2   47.30    9.80
  -2   1  11   34.60    8.20
   2  -1  11   46.20    8.90
  -2   1  11   40.70    9.70
  -2   1  11   48.60    9.10
  -1 -11  -2   30.60    9.30
  11  -2   1   55.29    9.50
  -1 -11  -2   32.20    7.50
   2  -1  11   41.70    9.30
   2  -1  11   67.09   10.50
  -1 -11  -2   53.29    8.80
   2   1 -11   35.70    9.60
   2   1 -11   39.70    8.20
   1  11  -2   46.10   10.50
  11  -2   1   45.70    9.60
   1 -11   2   47.70   10.00
   1 -11   2   57.19   10.60
  11   2  -1   22.80    8.20
 -11  -2  -1   42.00    8.90
  11   2  -1   52.99   11.10
   2  -1  11   37.70    7.30
  11   2  -1   35.50    8.70
  -1  11   2   58.19   10.70
 -11   2   1   52.59    9.70
 -11   2   1   53.09   10.40
  -2  -1 -11   48.10    9.60
 -11  -2  -1   48.70    9.80
  -1 -11  -2   37.30    9.40
  11   2  -1   56.89    8.60
  11  -2   1   45.30    7.90
  -2   1  11   50.19   10.20
   2   1 -11   39.10   10.20
 -11  -2  -1   46.40    8.20
   2   1 -11   38.00    8.70
  11  -2   1   63.29   10.80
  -2  -1 -11   47.90   10.20
   1 -11  -2   45.40    7.40
   1 -11  -2   40.80    9.80
  -1 -11   2   57.29   11.50
  -2  -1  11   51.39    9.20
  11  -2  -1   48.60    9.40
  11  -2  -1   35.00    7.40
   1  11   2   42.20    9.60
  -1  11  -2   37.90   10.30
   2  -1 -11   33.30    9.40
   2  -1 -11   37.10    9.50
   2   1  11   74.39   11.50
   1 -11  -2   48.50   10.50
  -2  -1  11   35.50    8.90
  -1 -11   2   40.30    8.60
   2   1  11   32.30    9.00
   2   1  11   63.09    9.10
   2  -1 -11   39.70    9.40
  -2  -1  11   37.10    8.60
  -2   1 -11   55.29   10.50
 -11  -2   1   54.69    9.80
 -11  -2   1   40.30    9.80
 -11  -2   1   45.70    8.40
 -11  -2   1   46.50    9.00
 -11   2  -1   32.80    8.20
 -11   2  -1   17.80    8.50
  -1 -11   2   31.80    9.10
  -1 -11   2   28.60    9.00
  -1 -11   2   40.90    7.60
   1 -11  -2   52.09   10.40
   1  11   2   58.09   10.10
  11   2   1   15.90    8.00
  11   2   1   43.70    9.60
  11   2   1   53.29    9.40
  11   2   1   47.40    8.60
  -2   1 -11   30.10    9.00
  -2   1 -11   37.70    8.30
  -1 -11   2   37.00    7.70
  11  -2  -1   58.19    9.30
   2   1  11   48.80    9.50
  -2  -1  11   39.80    9.10
  11  -2  -1   51.19    9.90
  -1  11   4    4.70    5.60
   4  -1  11   10.10    6.00
   4  -1  11    9.80    6.90
 -11   4   1    9.40    6.70
   4  -1  11    8.00    7.40
   4   1 -11   16.70    7.80
   1 -11   4    4.00    6.90
  11   4  -1   -1.00    6.20
   1  11  -4   -5.40    6.90
  11  -4   1    3.00    6.40
  11  -4   1    4.30    6.50
   4   1 -11    0.80    7.20
 -11   4   1   -0.50    7.30
  -4  -1 -11    5.10    6.50
  -4  -1 -11   10.40    7.10
  11  -4   1    2.20    6.50
  -4   1  11   21.70    7.10
  -4   1  11   -2.80    5.50
  -1 -11  -4    6.10    6.00
   4  -1  11   -1.60    5.10
  -1 -11  -4   -6.10    5.50
 -11  -4  -1    6.10    6.30
  -1  11   4    9.70    8.00
  -4   1  11   11.80    6.70
  11   4  -1    6.10    7.70
  11   4  -1    4.40    5.30
  11   4  -1    5.00    5.60
   1 -11   4    3.30    5.60
   1  11  -4    7.10    5.80
 -11  -4  -1    7.50    6.50
 -11  -4  -1    4.70    6.70
   4   1 -11    4.40    5.60
   4   1 -11   10.50    6.70
   1 -11   4    4.00    7.60
  -4   1  11   10.10    5.70
   1 -11   4   11.60    6.10
   1 -11   4   10.10    6.60
  -1 -11  -4    8.40    7.30
  11   4   1   -3.00    5.20
  11   4   1   11.60    6.40
 -11  -4   1    0.30    5.80
  -1 -11   4    6.40    6.20
  -1 -11   4   14.90    8.90
  -1 -11   4   -3.70    6.40
 -11  -4   1   -1.90    6.80
  -4  -1  11    7.20    7.10
  -4  -1  11   -5.60    6.50
  -4   1 -11   -5.80    7.00
  11  -4  -1    7.50    6.40
   4   1  11   -3.90    5.80
 -11   4  -1   14.30    7.00
   1 -11  -4   -0.50    4.90
   1 -11  -4    5.00    7.00
   1 -11  -4    7.40    5.80
  -1 -11   4    5.10    5.70
  -1  11  -4   10.50    8.40
   4  -1 -11   -2.30    4.50
   4   1  11   -2.90    5.90
   4  -1 -11    3.50    5.20
  -1 -11   4    6.80    7.40
  -4   1 -11    8.50    5.90
  -4   1 -11    0.50    4.10
   4   1  11    2.80    6.50
  11  -4  -1   11.80    7.70
  11  -4  -1   17.50    7.40
  11  -4  -1    3.20    5.00
  -4  -1  11    9.90    6.80
 -11   4  -1   15.30    8.40
  11   4   1    3.50    6.80
  11   4   1    8.00    5.80
   1  11   4    8.30    6.90
   1  11   4    8.50    7.40
   4  -1 -11   -5.60    5.90
   4  -1 -11    0.40    6.20
   4   1  11    9.00    5.90
 -11  -4   1    1.00    6.40
  11  -6   1  124.69   15.00
  11   6  -1  128.69   16.90
  11   6  -1  142.99   14.60
  11   6  -1  110.29   12.70
   1  11  -6  122.29   17.20
   1 -11   6  130.39   16.00
 -11  -6  -1   91.19   13.30
  -1 -11  -6  128.09   15.70
  -1  11   6  100.79   15.10
  -6   1  11  152.18   16.60
   6   1 -11  118.19   15.90
 -11  -6  -1  150.28   16.40
 -11  -6  -1  135.49   15.00
   6  -1  11  123.59   13.80
   6  -1  11  145.59   15.30
   1 -11   6  138.09   16.20
  11   6  -1  102.29   14.40
  -6   1  11  129.19   15.50
  -6   1  11  108.59   12.80
   1  11  -6  104.59   15.20
  -1 -11  -6  130.99   14.00
  -6   1  11  133.09   14.20
   1 -11   6  132.29   16.00
  11  -6   1  108.59   14.90
  11  -6   1  119.19   14.70
 -11   6   1  130.79   17.60
  -6  -1 -11  147.09   16.10
  -6  -1 -11  108.09   14.90
   6   1 -11  135.89   14.60
   6  -1  11  124.29   14.70
   1 -11   6  111.99   15.20
   1 -11   6  123.09   13.60
   6   1 -11  122.69   15.70
   1 -11   6   88.99   12.00
  -1 -11  -6  144.59   14.80
   6  -1  11  110.99   15.20
  -1 -11   6  110.29   15.50
  11   6   1  131.29   17.20
  11   6   1   98.49   13.40
  11   6   1  130.59   13.30
   6  -1 -11  122.79   16.20
  -6  -1  11  147.59   15.30
 -11  -6   1  102.89   14.30
  11  -6  -1  103.79   14.20
 -11  -6   1  111.09   14.10
 -11   6  -1  116.89   16.70
   6   1  11  135.39   13.40
   1 -11  -6   97.49   14.30
   1 -11  -6  118.99   13.40
  -1 -11   6  118.89   14.30
  -1  11  -6  114.79   16.60
  -6   1 -11  140.39   15.40
   1 -11  -6  125.39   13.30
  -1 -11   6  122.79   13.80
  11   6   1  108.79   15.10
   6   1  11  124.49   15.40
   6  -1 -11  120.59   14.90
   6  -1 -11  120.09   15.60
  -6  -1  11  110.79   14.40
   6  -1 -11   96.49   12.60
  11  -6  -1  137.29   15.70
  -1 -11   6  110.39   15.60
  11  -6  -1  120.69   14.30
 -11  -6   1  122.49   15.50
  -1  11  -6  104.09   14.60
   1  11   6  145.39   16.60
  -6  -1  11   90.39   13.70
  -1 -11   6  103.69   15.20
   6   1  11  110.59   13.80
   6   1  11  117.69   14.10
  11  -6  -1  117.89   14.50
   8  -1  11   12.80    9.00
 -11  -8  -1   22.30    9.80
   8   1 -11    2.90    7.50
  -1 -11  -8   13.90    9.50
  -8   1  11    9.50    7.50
  -8   1  11    7.70    7.50
  -1 -11  -8   11.90    8.40
  11   8  -1   22.50    9.60
   1 -11   8    8.30    7.80
  11  -8   1   16.80    9.00
  11  -8   1   11.80    8.60
  11  -8   1    9.70    7.80
   1 -11   8   22.70    8.30
   1  11  -8   14.70   10.70
   8   1 -11   25.10    9.70
  -8  -1 -11   15.70    9.40
  -8  -1 -11    9.60    7.60
   1 -11   8    5.50    9.40
 -11   8   1    5.00   11.00
  11   8  -1   17.50    8.00
  11   8  -1    5.70    6.80
   8  -1  11   16.50    8.70
   8  -1  11   17.20    8.40
  -8   1  11   25.60    9.60
  -1  11   8    6.90    9.30
   1 -11   8   40.60   11.10
   1 -11   8    6.50    8.60
  11   8  -1   24.90   10.20
 -11  -8  -1    3.50    7.90
  -1 -11  -8   21.20    8.00
   8  -1  11    0.90    7.10
  -8   1 -11   27.80    8.60
   1 -11  -8   22.80    8.00
  11   8   1   20.30    8.40
   1 -11  -8   -3.90    6.40
  11  -8  -1    4.80    9.70
   1 -11  -8    9.30    8.70
  -8  -1  11   27.70   10.30
  -8  -1  11   -1.60    7.40
  -1 -11   8   16.80    8.40
  -1  11  -8   13.40   10.80
   8   1  11   16.30    8.30
   1 -11  -8   10.00    7.20
   1  11   8   22.60   10.80
   8  -1 -11   10.80    8.40
  11  -8  -1   14.90    8.60
  -8   1 -11    5.10    8.30
 -11  -8   1   10.10   10.00
  -8  -1  11   12.40    7.60
  -8  -1  11   12.90    8.80
  11   8   1   19.90    9.40
  11   8   1   11.60    9.50
  11   8   1   13.90    8.40
   8   1  11   13.50    9.30
   8  -1 -11    7.90    7.30
   8  -1 -11    3.40    8.00
   8   1  11    7.50    6.90
   8   1  11   16.50    7.30
   1  11   8   11.90    9.00
  -1 -11   8   11.60    8.20
 -11  -8   1    9.10    8.40
 -11   8  -1    0.00   10.30
  11  -8  -1    5.10    7.30
  -1 -11   8   -0.50    7.40
  -1 -11   8   22.70   10.50
  11 -10   1   12.70    9.60
   1 -11  10   26.00   10.70
   1 -11  10   45.30   11.70
 -11 -10  -1    5.30    9.90
  11  10  -1   11.30    7.80
  10  -1  11   24.50   11.90
   1 -11  10   25.70   11.30
   1  11 -10   44.60   13.30
  11  10  -1   35.00   12.10
 -10  -1 -11    8.60    9.20
  11 -10   1   39.00   12.30
  11 -10   1   26.40   11.40
  10   1 -11   16.30    9.50
  -1 -11 -10   40.50   11.80
  -1 -11 -10   10.00   10.00
 -10   1  11   41.90   11.50
  10  -1  11   27.00   10.30
  11  10  -1   32.90   12.10
  -1  11  10   20.40   10.10
  10   1 -11   25.90   11.30
 -11  10   1   39.70   15.70
 -10  -1 -11   30.10   10.10
   1 -11  10   29.30   11.20
 -11 -10  -1    6.50    8.80
  -1  11  10   22.40   11.90
  10  -1  11   19.40   10.70
   1  11 -10   31.50   11.40
  11  10   1   27.00   10.50
  -1 -11  10   24.30   10.50
 -10   1 -11   19.50    9.50
  10  -1 -11   18.20    9.50
  11 -10  -1   35.30   12.90
  11 -10  -1   30.70   10.30
  10  -1 -11   30.70   10.40
 -11  10  -1   16.20   12.40
  -1 -11  10   14.90   12.00
  10   1  11    3.90    7.90
  10   1  11   11.90    8.80
  10   1  11   13.60   10.20
  11 -10  -1   19.90    9.80
   1 -11 -10   32.30   10.00
  -1  11 -10   24.70   12.00
   1 -11 -10    5.30    7.40
 -10   1 -11   37.40   11.80
  10  -1 -11   11.70    9.70
  -1 -11  10    3.20    9.70
 -10  -1  11   20.60   11.20
  11  10   1   39.30   12.10
   1  11  10   26.20   10.00
 -11 -10   1   23.90   11.90
 -11 -10   1   15.50    9.70
  11  10   1   36.80   10.70
  -1 -11  10   24.60   10.20
 -10  -1  11   17.80    9.40
   1 -11 -10   35.20   12.10
   1  11  10   29.60   12.80
 -10  -1  11    6.90    8.70
  11  -1   2   32.80    8.50
  11   1  -2   41.90    7.40
  11  -1   2   59.59    9.40
   1   2 -11   43.20    8.60
   1   2 -11   41.80    8.60
   2 -11   1   47.00    9.80
  11   1  -2   36.10   10.20
  -2 -11  -1   38.60    8.20
  -1  -2 -11   48.80    9.90
   1  -2  11   48.70    8.70
  -2 -11  -1   43.50    9.80
  -2 -11  -1   44.60    9.70
 -11  -1  -2   31.20    8.60
 -11   1   2   48.90    9.80
 -11   1   2   39.30    9.50
  -2 -11  -1   34.20    8.00
  -1  -2 -11   31.10    9.00
  -1  -2 -11   54.79    9.10
  11   1  -2   36.00    8.80
  -1   2  11   53.89   10.40
  -2  11   1   41.50   10.10
  11   1  -2   57.29   10.70
   1   2 -11   39.20    9.00
   2 -11   1   39.90    9.80
  -1   2  11   19.50    7.50
 -11  -1  -2   56.19    8.20
   2 -11   1   56.29    7.30
   2  11  -1   27.20    9.60
   1  -2  11   30.50    9.00
   1  -2  11   42.00    9.40
  -1   2  11   43.00    9.80
  -1   2  11   40.40    9.60
  11  -1   2   32.70    9.10
   2 -11   1   65.09   10.40
  -2  11   1   50.49   10.30
 -11  -1  -2   35.30    8.10
  11   1   2   27.80    7.90
  11   1   2   30.40    9.20
  -2 -11   1   29.50    9.10
   2 -11  -1   38.40    9.10
  -1  -2  11   40.30    9.60
  -1  -2  11   33.00    8.60
  -2 -11   1   31.20    8.20
  -1   2 -11   50.99   10.50
 -11  -1   2   35.80    9.60
  -2 -11   1   34.00    8.60
 -11  -1   2   63.39   10.60
 -11   1  -2   46.10    9.20
 -11  -1   2   51.89    8.80
  11  -1  -2   59.09   12.00
  11  -1  -2   36.80    9.70
  11  -1  -2   40.90    8.60
  11  -1  -2   42.40    8.00
   1  -2 -11   41.30    9.90
   1  -2 -11   37.30    9.40
   2 -11  -1   45.70   10.40
   1   2  11   42.40    9.20
   2 -11  -1   45.10    6.70
  11   1   2   38.50   10.50
 -11  -1   2   41.10    7.80
  -2 -11   1   56.69    9.30
   1   2  11   45.40   10.00
 -11   1  -2   55.89   11.60
  11   1   2   42.00    8.40
  -1  -2  11   50.99    9.70
   1   2  11   25.80    8.30
   1   2  11   49.70   10.10
  -1   2 -11   53.99    9.60
  -1  -2  11   32.80    9.00
   2  11   1   40.40    9.90
  11  -1  -2   48.30    9.80
  -2  11  -1   36.50   10.30
   1  -2 -11   34.00    8.50
   2 -11  -1   56.29   10.90
  -2  11  -1   44.60   10.00
  -3   2  11   88.79   11.40
  11  -3   2   98.29   13.30
 -11   3   2   96.79   14.40
  -3  -2 -11  111.19   13.10
  -3   2  11   71.89   12.20
  -3  -2 -11  134.39   12.40
  -2 -11  -3  139.69   15.60
  11  -3   2   95.69   12.50
  11   3  -2  107.39   13.60
  -3   2  11  138.09   15.00
   3  -2  11  110.09   11.30
   3   2 -11  123.89   14.10
   3   2 -11  114.89   12.30
  -2 -11  -3   97.59   11.80
   3  -2  11  102.29   13.50
  -2  11   3  112.59   13.60
 -11  -3  -2  132.89   14.30
   2  11  -3  107.09   15.40
  11  -3   2  107.39   13.70
 -11  -3  -2  105.39   13.80
 -11  -3  -2  117.69   12.80
  -3   2  11   91.89   13.40
   2 -11   3  101.19   14.70
 -11   3   2  101.69   12.90
  -2 -11  -3   91.89   11.90
   2 -11   3  116.89   14.70
   2 -11   3  117.39   14.60
   2 -11   3   98.39   13.30
   2  11  -3   95.09   13.00
   3  -2  11  132.79   14.90
  -2  11   3  125.49   15.00
   3   2 -11  118.79   15.00
  11   3  -2  110.29   13.10
  -3  -2 -11  104.59   13.80
  -2 -11  -3  110.19   14.20
  11   3  -2  140.29   12.50
  11   3  -2   75.79   13.80
  11   3   2  108.79   11.40
   2 -11  -3  107.39   10.40
  11   3   2  107.69   13.00
   3  -2 -11  122.59   14.60
   2  11   3  119.19   14.00
 -11  -3   2   87.49   12.00
   3   2  11  121.19   14.90
  -3  -2  11   91.69   13.50
  -3   2 -11  113.89   12.70
  -2 -11   3  119.59   12.80
  -2 -11   3   99.59   11.80
  -2  11  -3  136.09   16.70
   2 -11  -3  130.79   14.70
   2 -11  -3  102.89   13.70
   3   2  11   82.99   12.60
  -2 -11   3   97.49   12.20
  -2 -11   3  122.89   14.80
   3   2  11  105.79   11.90
   2 -11  -3  127.29   14.70
  -3  -2  11   97.29   13.30
  -2 -11   3  108.39   14.50
  11   3   2   75.19   12.50
  -3  -2  11  118.09   13.70
  11  -3  -2  105.69   11.90
  11  -3  -2  121.69   14.10
  11  -3  -2  101.69   12.60
  11   3   2  100.59   14.40
 -11  -3   2  138.39   13.50
  -3   2 -11  116.99   14.60
   3   2  11  116.59   14.60
  11  -3  -2  118.69   13.40
   2  11   3  125.69   14.10
 -11   3  -2  126.79   13.40
 -11  -3   2  119.59   14.60
 -11  -3   2  117.09   12.50
   3  -2 -11   89.29   13.50
   3  -2 -11  110.69   13.80
 -11   3  -2  129.89   16.00
   5  -2  11   94.09   12.10
  -2 -11  -5   84.19   12.10
   5   2 -11  100.29   14.20
 -11  -5  -2  107.49   14.00
  11  -5   2  101.69   13.50
  -2  11   5   85.99   13.80
 -11   5   2  123.29   13.00
  -5   2  11   81.79   12.70
  -2 -11  -5   90.19   12.50
  11   5  -2   78.69   12.50
   5  -2  11   81.39   12.00
   2 -11   5   96.19   14.10
   2 -11   5   81.09   12.90
   2 -11   5   77.39   13.10
   2 -11   5  102.29   14.40
   2 -11   5  131.69   13.40
   2  11  -5   64.19   13.50
   2  11  -5  105.99   14.60
  -5   2  11   79.99   12.70
   5  -2  11   91.39   13.60
 -11  -5  -2  100.19   13.90
   5   2 -11  101.29   13.10
 -11  -5  -2   91.09   12.80
  -2  11   5   74.39   10.80
  -2 -11  -5   97.09   13.80
  11  -5   2   83.29   12.40
  11   5  -2   82.19   14.20
  11   5  -2   68.79   11.00
  -5   2  11   91.29   13.10
   5  -2  11  106.99   12.70
   5   2 -11   75.99   13.50
  -5  -2 -11   84.79   13.20
 -11   5   2   69.59   13.70
  11  -5   2   80.49   12.80
 -11  -5   2   80.89   13.00
   5   2  11   85.99   12.70
  -5  -2  11   81.39   12.30
  -5  -2  11   82.69   12.80
  -2  11  -5   85.59   14.70
 -11  -5   2   79.09   12.00
  11   5   2   74.39   12.10
  -2 -11   5   84.29   13.30
  11   5   2   99.69   11.30
  -2 -11   5   90.79   12.20
   2  11   5   85.39   11.60
 -11  -5   2   86.29   12.50
  -2 -11   5   79.39   11.80
   5  -2 -11   87.49   13.80
   5   2  11  108.89   14.90
   5  -2 -11   92.09   11.50
   5  -2 -11   95.29   13.40
  -5   2 -11   87.09   12.60
 -11   5  -2   99.19   11.90
 -11   5  -2   83.19   14.60
  -5  -2  11   91.09   12.90
  11   5   2  100.19   13.80
   2 -11  -5   81.09   13.60
   2 -11  -5   93.99   10.60
   5   2  11   64.49   11.40
   5   2  11   70.59   11.30
   5  -2 -11   93.19   13.90
  -2 -11   5   96.59   13.50
  11  -5  -2  108.19   13.30
  11  -5  -2  102.39   12.70
  11  -5  -2  101.59   13.80
  11  -5  -2   81.49   11.80
  11   5   2  102.79   14.90
   2  11   5   97.69   13.30
  -2 -11  -7   34.80   10.10
   2 -11   7   15.10    9.40
   7  -2  11   30.40    9.40
 -11  -7  -2   35.50    9.80
  -2  11   7   43.60   12.20
   7  -2  11   33.50    9.20
  -2 -11  -7   27.90    9.90
   2 -11   7   21.20    8.40
   7  -2  11   29.90    9.00
   2 -11   7   20.90    9.10
   2 -11   7   23.40    9.50
   2 -11   7   23.80   10.50
   7  -2  11   18.40    9.10
   7   2 -11   44.60   11.10
   7   2 -11   27.50    9.20
   7   2 -11   42.40   10.80
  11   7  -2   36.40   11.00
  11   7  -2   18.50    8.20
  11  -7   2   33.50    9.70
  -7  -2 -11   27.80    9.50
 -11  -7  -2   50.39   11.20
 -11   7   2   45.70   13.80
  11  -7   2   28.40    9.40
  -2 -11  -7   16.20    7.60
  -7   2  11   34.50    8.80
  -7  -2 -11   32.60    9.70
  -7   2  11   35.40   10.20
   2  11  -7   11.10    8.70
  11  -7   2   31.20    9.70
 -11  -7  -2   20.50   10.30
   2  11  -7   26.10   11.60
  -7   2  11   30.20   10.00
  11   7  -2   26.20    9.50
   7  -2 -11   27.00    9.90
  11  -7  -2   13.00    8.20
   2  11   7   22.10    9.60
  11  -7  -2   41.30   10.50
   7  -2 -11   34.60    9.50
   7  -2 -11   14.40    7.60
  -7  -2  11   45.80   11.30
   7   2  11   30.10    9.40
   7   2  11   30.80   10.00
  -2 -11   7   37.60   10.70
  11  -7  -2   30.90    9.90
   2 -11  -7   16.60    6.90
   7  -2 -11   24.30    9.20
  11   7   2   31.70    9.40
  -2  11  -7   49.80   12.00
  -7  -2  11   36.60   10.20
  -7  -2  11   36.90   10.70
  -7   2 -11   25.60    8.40
   2  11   7   28.60   10.30
  -2 -11   7   36.50    9.50
  -2  11  -7   30.40   11.40
 -11   7  -2   45.50   12.60
 -11  -7   2   20.90    9.60
  -2 -11   7   38.10    9.50
  -2 -11   7   17.30   10.30
 -11  -7   2   47.60   10.70
  11  -7  -2   39.70   10.00
  11   7   2   24.30    9.30
  -7  -2  11   23.00    9.30
  11   7   2   25.60    9.80
 -11  -7   2   34.20   10.80
   7   2  11   12.30    7.60
   2 -11  -7   40.10   10.80
   7   2  11   18.60    7.50
   2 -11   9   37.80   11.50
   9   2 -11   14.70    9.80
  -2  11   9   15.00   11.00
   9  -2  11   26.80   10.80
   9  -2  11   20.90    9.90
   2 -11   9   16.40   10.10
   2 -11   9   50.19   12.50
   2  11  -9   22.50   10.10
  -9   2  11   10.60    9.10
  -9   2  11   29.10    9.70
  -2 -11  -9   23.00    9.40
  -2 -11  -9   23.00   10.30
   2 -11   9   24.40    9.20
  11   9  -2   27.40   10.40
   9   2 -11   18.00    9.60
  11  -9   2   15.90    9.50
 -11  -9  -2    0.80    8.10
  -9  -2 -11   11.70    9.10
   9  -2  11   11.50    8.40
  11   9  -2   23.50    8.70
 -11  -9  -2   18.80   10.00
  11  -9   2   14.40    9.70
  11  -9   2   19.80   10.00
   2 -11   9   11.90    8.40
   2  11  -9    6.00   10.00
  11   9  -2    9.40    9.90
 -11   9   2   15.40   13.40
  -9  -2  11   12.90    8.60
 -11  -9   2   37.90   11.40
  -9  -2  11    3.30    9.10
   2 -11  -9    8.00    8.90
   9   2  11   29.10   10.20
   9   2  11   14.50   10.90
  11  -9  -2    6.60    7.80
  -9   2 -11   16.40    9.10
  -9   2 -11   13.80    7.10
   9   2  11   34.00   10.00
  11  -9  -2   35.40    9.20
  11  -9  -2   15.00   11.90
   2  11   9   12.50    9.00
   9  -2 -11   27.60    9.90
   9  -2 -11   27.80    9.90
   9  -2 -11    5.60    9.10
  -9  -2  11   38.90   11.00
   2  11   9   17.60   10.20
  -2 -11   9   -1.70    8.60
   2 -11  -9   19.00    9.20
  -9  -2  11   20.10    9.70
  11  -9  -2   19.50    9.60
  11   9   2   30.20   10.20
  11   9   2   28.20   11.00
  11   9   2   22.40   10.70
  -2 -11   9   16.20    9.00
 -11  -9   2    4.40    8.30
  -2  11  -9    9.10   10.40
 -11   9  -2   24.20   12.20
  -2 -11   9   15.20    9.30
   0  -3 -11   -5.70    6.00
   0   3 -11   -4.80    6.10
  -3  11   0   -5.00    6.80
  -3 -11   0    3.80    6.80
   0  -3  11    2.90    5.90
   0  -3  11   -6.70    4.00
  11   0  -3    7.00    6.40
   0   3  11    3.70    5.80
   0   3  11    6.20    7.00
  -3 -11   0    3.50    5.50
  -3  11   0    6.20    7.00
  -3 -11   0  -12.40    5.40
 -11   0   3    4.50    7.40
 -11   0   3    6.50    6.60
   3 -11   0   -0.50    7.20
  11   0   3    4.00    5.60
   0  -3 -11  -10.60    5.10
  11   0  -3    0.20    7.10
   3 -11   0   -6.70    5.60
   3 -11   0   -1.20    6.50
  -3 -11   0    7.50    6.30
   0   3 -11    4.50    6.80
   0   3 -11    2.00    5.80
  11   0   3    4.70    5.70
  11   0   3    5.50    6.70
   0  -3  11   -7.40    5.60
   3  11   0   -5.80    6.60
  11   0  -3   -7.10    5.20
  11   0  -3    3.30    5.50
  11   0   3  -17.40    4.40
 -11   0  -3    5.30    6.40
   0  -3 -11   10.40    7.30
   0   3  11   -1.10    6.50
 -11   0  -3    3.80    4.50
 -11  -2  -3   94.29   12.10
   3 -11   2   88.09   12.90
  11   2  -3  101.99   12.90
   3 -11   2  113.39   15.50
  -2   3  11  125.99   14.90
   3  11  -2  101.79   13.30
  -3 -11  -2   95.29   12.60
  -3  11   2   94.89   14.40
  -2  -3 -11  110.19   13.10
 -11   2   3  106.79   14.40
 -11  -2  -3   99.29   12.60
 -11  -2  -3  126.39   12.70
   2   3 -11  117.69   13.20
   2  -3  11  109.19   14.20
   3 -11   2  114.79   13.90
   2  -3  11   89.59   13.10
 -11   2   3   97.89   13.60
  -2   3  11  114.59   14.70
  -2   3  11  103.39   12.00
  11  -2   3  109.99   13.70
  11   2  -3  128.29   12.60
  11  -2   3  105.69   13.90
  -3 -11  -2  119.59   14.90
  11  -2   3  105.29   12.40
  11   2  -3  132.89   14.40
   3 -11   2  106.39   14.20
   3  11  -2   94.49   14.30
  -2   3  11   97.29   12.80
  -3 -11  -2  114.09   13.90
  -2  -3 -11  123.19   12.30
  -2  -3 -11   83.99   12.70
  11   2  -3   81.09   13.70
   2   3 -11  110.19   14.40
  -3  11   2  112.09   13.90
   2  -3  11  100.09   10.80
   2   3 -11  116.99   13.90
  -3 -11  -2  121.49   13.40
   2  -3 -11   85.89   12.40
  -3  11  -2  108.69   15.20
  -3  11  -2  123.59   14.40
  11   2   3  144.29   15.40
  11  -2  -3  101.79   12.40
   2   3  11  120.29   15.00
  11   2   3  114.79   11.80
  -2   3 -11   98.39   12.80
  -3 -11   2  129.69   13.60
  -2  -3  11  110.79   13.70
  -2  -3  11  113.69   14.70
  -2  -3  11  115.49   14.30
   2   3  11  108.89   12.30
   2   3  11  123.49   14.10
  11  -2  -3  103.29   12.50
  11  -2  -3  107.79   14.40
  -3 -11   2  118.69   13.20
  -3 -11   2   92.99   13.40
   2  -3 -11   90.49   13.60
   3 -11  -2  128.29   14.60
   3 -11  -2  126.29   14.90
   3 -11  -2  105.29   13.80
  11  -2  -3  117.39   13.90
  -2   3 -11  133.29   14.90
 -11  -2   3  113.69   12.40
  -3 -11   2  114.09   14.60
  11   2   3  122.49   15.40
 -11  -2   3   78.79   11.20
  -2   3 -11  100.59   11.90
   3  11   2   86.99   13.40
   2   3  11  120.09   15.10
   2  -3 -11  120.59   14.30
 -11  -2   3  104.69   13.20
 -11   2  -3  120.69   13.60
  11   2   3   95.19   12.80
   3  11  -4   -7.90    7.20
 -11  -4  -3   -1.90    6.00
 -11  -4  -3    2.00    5.80
  -4   3  11   -5.80    6.30
  -3  11   4    3.90    5.80
  11  -4   3   -5.00    6.40
  -4  -3 -11   -4.40    5.10
   3  11  -4    3.50    6.70
  -3 -11  -4    3.40    6.60
  -3  11   4    5.70    8.90
  11  -4   3  -13.80    5.60
 -11  -4  -3   -0.10    6.00
 -11   4   3   -7.50    8.40
   4  -3  11   -1.40    5.00
   4  -3  11   -2.30    5.90
   4  -3  11    2.90    6.30
   4  -3  11   -5.90    5.40
   4   3 -11   12.40    7.10
   4   3 -11    0.20    4.60
   3 -11   4    2.80    6.40
   3 -11   4   -1.50    8.50
  11   4  -3   -4.20    7.50
   3 -11   4   -1.40    6.80
  -3 -11  -4    6.80    7.40
  11   4  -3    5.40    6.30
  11   4  -3   -0.90    4.80
  11  -4   3   -6.50    6.30
  -4  -3 -11   -5.70    6.50
  -4   3  11    5.20    7.90
   3 -11   4   -3.20    5.70
  -4   3  11   -7.40    5.90
  -3 -11  -4    0.80    5.90
 -11   4   3   10.10    7.30
  11   4  -3   -3.30    6.00
  -3 -11  -4    6.30    6.40
  11  -4  -3    8.20    6.60
 -11   4  -3   -8.40    7.20
   4   3  11    7.80    7.20
  11  -4  -3   -7.00    6.00
 -11  -4   3   -3.30    6.50
  -3 -11   4    3.40    6.40
   4  -3 -11    6.10    6.90
  11  -4  -3   -3.70    5.40
   3 -11  -4   13.40    6.90
   4   3  11   -3.60    6.30
  -4  -3  11    6.40    6.50
   4   3  11   -3.00    6.00
   4   3  11   -3.10    5.50
   4  -3 -11   14.90    7.40
   3 -11  -4   -1.50    6.40
  11   4   3   -0.40    6.20
  -3 -11   4    4.20    7.70
  -3 -11   4    0.50    6.30
  -3  11  -4    4.00    8.20
   4  -3 -11    0.20    6.80
  11   4   3   -1.60    5.20
  11   4   3   -8.10    5.80
  -4  -3  11    0.50    6.90
   3  11   4    1.40    6.60
  -4  -3  11   -8.90    6.30
  -4  -3  11    9.70    7.00
  -4   3 -11    3.50    6.60
  -4   3 -11    0.30    4.90
 -11  -4   3   13.90    7.20
   3 -11  -4    1.80    7.20
 -11   4  -3    8.80    6.60
  11   4   3   -1.90    7.00
 -11  -4   3   -1.10    6.20
  -3 -11   4   -4.90    6.30
   3  11   4  -10.60    4.80
  11   6  -3    5.70    7.30
 -11  -6  -3    6.40    7.50
   3  11  -6    9.70    7.20
  -3 -11  -6   -2.30    7.10
   3 -11   6    0.10    8.70
   6  -3  11   -0.10    6.40
 -11  -6  -3   -3.80    5.80
  -6  -3 -11    9.80    7.60
  -6  -3 -11    1.70    7.30
  -6   3  11    5.60    7.30
   3 -11   6   -1.60    5.50
   6   3 -11   -3.10    7.30
   3 -11   6   -4.00    7.30
   3  11  -6   -0.70    7.00
  -6   3  11   -3.60    7.60
  -3 -11  -6    7.10    6.70
  11  -6   3  -11.80    7.00
  11  -6   3    2.80    7.30
  11  -6   3    1.80    6.60
 -11   6   3    1.80    9.90
  11   6  -3   -1.20    6.50
   3  11  -6    1.20    8.50
  11   6  -3   21.40    9.50
   3 -11   6   -2.80    6.70
   6  -3  11   11.80    6.90
  -3 -11  -6    2.70    6.70
  -6   3  11   -2.60    7.00
   6  -3  11    9.50    6.80
 -11  -6  -3    4.70    7.30
   6  -3  11    2.70    7.20
   6   3 -11    6.40    7.20
   3 -11   6   -5.20    7.50
  -3  11   6    6.60    9.30
   6   3  11   -2.30    6.30
  -6   3 -11   11.20    6.70
  -6  -3  11   12.10    7.30
  11   6   3    0.00    7.40
  11   6   3    0.60    7.00
  -3 -11   6   -2.50    5.90
   6  -3 -11    2.80    6.50
  11  -6  -3   22.60    9.10
  11  -6  -3   -4.80    5.90
  11   6   3   -8.10    5.80
   6   3  11   -8.60    6.00
   6   3  11    2.00    7.10
   6  -3 -11   -0.10    7.20
  -6   3 -11    5.00    6.60
  -3  11  -6    2.60    5.80
  -6  -3  11   -2.80    7.20
   3 -11  -6   -6.40    7.00
   6   3  11  -11.80    7.00
   3  11   6    6.60    8.00
  -6  -3  11    3.30    7.60
  -3  11  -6   -0.10    8.60
  11  -6  -3  -15.90    6.00
  11  -6  -3   -6.10    7.20
   6  -3 -11   11.20    7.90
   3  11   6    4.30    7.20
  -3 -11   6    8.50    7.30
 -11  -6   3    7.20    8.10
 -11  -6   3    9.20    8.20
 -11  -6   3    2.30    6.60
 -11   6  -3    1.30    8.90
  -6  -3  11   -0.60    7.10
   6  -3 -11    1.40    6.70
  -3 -11   6    8.00    7.80
   6   3  11    5.50    7.70
  11  -8   3   11.20    8.90
   8   3 -11    8.20    9.00
   3 -11   8    8.70    8.50
  -3  11   8   -3.90    8.90
   8  -3  11    2.70    7.60
  11  -8   3    4.50    8.40
  11  -8   3   17.40    8.50
 -11   8   3   26.40   12.90
   8  -3  11    8.70    8.50
  11   8  -3    4.40    7.00
  -8   3  11   -6.60    7.30
  -3 -11  -8    2.20    7.30
   3 -11   8   -6.90    6.60
   8  -3  11    2.00    8.00
   8  -3  11   -8.40    6.40
  -3 -11  -8   28.20    9.30
   8   3 -11    1.50    8.70
  -8   3  11   12.50    8.70
  -8   3  11   -6.10    7.30
 -11  -8  -3   -1.60    7.50
   3  11  -8   -4.50    7.60
  -3 -11  -8  -13.70    7.80
   3 -11   8    2.10    6.80
  -8  -3 -11   10.10    8.60
  11   8  -3    3.90    8.00
   3  11  -8   -7.30    9.10
   3 -11   8    9.40    9.20
  11   8  -3    3.50    9.70
 -11  -8  -3   -2.60    8.10
  11   8   3    7.20    8.40
  11  -8  -3    5.90    8.20
   3 -11  -8   -5.80    6.70
   8   3  11   11.90    8.20
  -3 -11   8   11.40    8.80
  -8  -3  11   10.90    8.20
  -8  -3  11   12.90    8.90
   8  -3 -11    3.70    7.60
   3  11   8   10.50    9.80
   8  -3 -11    9.40    8.10
   3  11   8    9.80    8.90
  11   8   3   19.80    8.60
 -11  -8   3   -2.30    7.80
 -11  -8   3   -1.00    8.50
 -11   8  -3    1.70   10.50
  -8  -3  11   -7.80    7.40
  -8   3 -11    4.80    7.00
   3 -11  -8    2.30    8.10
  11   8   3    3.40    9.20
  11  -8  -3   -0.50    6.30
  11  -8  -3    4.90    8.80
  -3 -11   8   -5.30    8.00
  -8  -3  11    7.70    9.60
   8  -3 -11    4.20    8.00
   8   3  11   -3.40    7.50
   8   3  11   -6.90    7.20
  -3 -11   8   -0.10    7.60
  -3  11  -8   18.20   10.70
  11 -10   3   66.69   15.20
 -11  10   3  114.19   20.70
 -10  -3 -11   65.79   13.50
 -10  -3 -11   81.99   15.20
  -3 -11 -10   77.59   14.70
  11 -10   3   90.99   15.80
   3  11 -10   92.29   17.60
   3  11 -10  108.69   16.60
  -3  11  10   92.39   17.50
 -10   3  11   79.99   14.40
 -11 -10  -3   89.49   14.60
  10  -3  11   67.09   14.10
 -11 -10  -3   94.89   16.70
   3 -11  10   70.99   15.00
   3 -11  10   67.79   13.80
  11  10  -3   64.19   15.20
  11  10  -3  100.29   15.10
 -10   3  11  119.79   16.90
  -3 -11 -10   81.89   14.90
  11 -10   3   75.89   14.20
  10  -3  11   77.19   15.10
  10  -3  11   78.89   15.50
  10   3 -11   62.19   14.10
  10   3 -11   69.69   13.60
   3 -11  10   85.29   15.20
   3 -11  10   85.09   15.80
 -11  10  -3   88.49   18.10
  -3 -11  10   60.19   13.60
  -3  11 -10   68.59   15.60
   3  11  10   86.99   15.20
 -10   3 -11   64.79   12.80
  10  -3 -11   79.29   14.00
  -3 -11  10   87.39   15.80
  10   3  11   99.29   15.80
  10   3  11   71.39   15.90
  11 -10  -3   72.89   13.50
  11 -10  -3   99.59   18.00
  -3 -11  10   76.59   14.30
  10   3  11   90.89   14.30
 -10  -3  11   73.09   14.40
 -10  -3  11   69.79   14.40
   3 -11 -10  103.39   17.30
 -11 -10   3   94.49   15.40
  11 -10  -3   88.79   14.90
   3  11  10   43.50   12.90
  10  -3 -11   97.19   16.60
  11  10   3   84.49   14.60
 -10  -3  11   76.79   14.20
 -11 -10   3   66.39   14.70
  11  10   3   68.59   14.80
  11  10   3   75.69   15.10
   4 -11   1    1.80    6.40
   4  11  -1   11.10    6.10
   4 -11   1    7.90    9.50
  11   1  -4    0.40    5.80
   1   4 -11    8.90    5.90
   1   4 -11   -1.60    6.60
   1   4 -11    5.30    7.70
  -4 -11  -1    3.60    6.40
  -1  -4 -11    1.10    5.80
  11  -1   4    0.20    5.90
   4  11  -1    1.80    5.50
 -11  -1  -4    3.70    5.70
   4 -11   1   11.10    7.60
  -4  11   1    7.10    9.00
   4 -11   1    7.50    7.10
  -1  -4 -11   14.20    7.30
 -11   1   4    5.50    7.30
  11   1  -4    8.80    6.80
  11  -1   4   -4.00    6.10
  -4 -11  -1    9.00    6.70
  -4 -11  -1    0.80    6.60
  -4  11   1   -0.70    6.30
  11   1  -4    3.60    6.30
   1  -4  11   -2.20    6.30
   4  11  -1   -7.40    7.20
   1   4 -11    8.80    6.30
 -11   1   4    5.40    8.50
  -4 -11  -1   -4.30    5.60
 -11  -1  -4   -6.80    4.80
  11  -1   4    1.40    6.80
  -1  -4 -11    1.10    6.90
  -1   4  11    1.20    6.90
  11   1  -4   -1.20    5.50
 -11  -1  -4   10.20    7.20
  -1   4  11   12.10    7.70
   1  -4  11   16.00    7.20
   1  -4 -11   -6.60    6.10
  11   1   4   10.30    8.00
   1   4  11    1.40    5.80
  11   1   4   -0.30    6.50
   4 -11  -1    0.40    5.80
  -1  -4  11   12.80    7.30
  -1  -4  11   12.00    7.20
  -4 -11   1   -0.90    6.70
  -4 -11   1    8.00    6.60
  -4 -11   1    8.60    6.90
  -4 -11   1   -4.60    5.80
  -4  11  -1    5.30    8.40
  -1   4 -11    3.30    7.10
  -1  -4  11   -3.20    6.10
  11  -1  -4   -2.90    6.40
   1  -4 -11   -8.60    5.50
   1  -4 -11    8.70    6.50
   4 -11  -1   24.90    9.00
   1   4  11   -0.10    6.20
  11  -1  -4   11.60    6.30
  11  -1  -4   -2.10    7.10
 -11  -1   4    7.70    6.30
  -1   4 -11    2.40    5.50
  -1   4 -11   -2.60    5.50
  -1   4 -11   -0.10    5.00
   4 -11  -1   -7.50    6.20
  11  -1  -4   13.90    6.40
 -11  -1   4   -9.90    6.40
 -11  -1   4   11.00    8.00
 -11   1  -4   -4.10    5.70
  -4  11  -1   10.70    8.90
   1   4  11    3.50    7.00
  11   1   4    2.40    6.30
   4  11   1   -2.20    7.10
   4  11   1    6.20    5.60
   1   4  11   12.10    7.80
  11   1   4   -0.90    4.50
   4  11  -3   13.00    9.20
  11   3  -4   -1.30    5.00
   4  11  -3    7.10    7.20
   4 -11   3    0.70    6.90
  -3  -4 -11    4.90    6.80
 -11  -3  -4   -6.30    6.10
  11  -3   4    5.20    6.80
   4 -11   3    3.00    6.40
  -3  -4 -11    1.20    6.40
   3  -4  11    3.10    6.30
  11  -3   4   -2.10    4.90
  -4 -11  -3    3.20    6.50
   4  11  -3   -2.40    5.90
   3   4 -11  -10.00    6.20
  -3   4  11    4.30    6.40
  -3   4  11    2.40    7.00
  -3   4  11    2.50    7.00
  11   3  -4  -11.40    6.40
  -4 -11  -3  -13.50    5.50
   3   4 -11    4.00    7.40
  -4 -11  -3    0.40    5.50
 -11  -3  -4   -6.90    5.90
   4 -11   3    1.80    5.70
   4 -11   3    4.10    7.30
  -4  11   3   -7.20    6.30
 -11   3   4   -7.10    6.00
 -11   3   4    2.00    9.20
  11  -3   4   -0.20    6.80
  11   3  -4   -1.40    5.90
 -11  -3  -4   -8.60    5.60
   3  -4  11    5.00    5.90
   3  -4  11    4.40    5.30
  -4  11   3    1.70    8.80
   3  -4  11    7.70    6.90
  11   3  -4   -0.30    5.60
  -4 -11  -3   -0.40    7.20
   3   4 -11   -0.50    6.50
  -3  -4  11   -0.20    6.20
  -3   4 -11    9.50    7.30
   4  11   3   -5.40    6.00
   3  -4 -11   -3.00    6.40
  -3   4 -11    1.30    6.60
   4 -11  -3   -3.40    6.20
   3   4  11    1.20    6.40
   3   4  11   -4.50    5.60
  11   3   4    1.80    6.50
   4 -11  -3    3.10    7.60
 -11  -3   4   -9.10    6.90
 -11   3  -4    0.60    5.60
  -4 -11   3    8.10    7.40
  11   3   4    1.90    6.60
  -4 -11   3   -2.00    5.10
  -3   4 -11   -3.90    4.80
   3   4  11   -6.50    5.80
   4  11   3    7.30    7.40
   3   4  11   -2.50    6.40
 -11  -3   4   -9.20    6.20
  -3  -4  11   -0.40    6.80
  11   3   4    1.50    7.10
  -3  -4  11    2.30    6.80
  -3  -4  11   -0.70    6.80
  -4  11  -3    0.60    7.40
  -4 -11   3   -4.20    5.70
  11  -3  -4    1.70    6.30
  11  -3  -4   -5.40    5.30
   4 -11  -3    3.80    6.50
  -4 -11   3    5.60    7.70
   3  -4 -11   -4.10    5.90
   4 -11  -3    9.70    6.60
  -4  11  -3    2.50    5.80
   3  -4 -11    4.90    6.90
  11   5  -4   -2.60    6.90
  11  -5   4   -0.10    5.90
   5   4 -11  -10.70    6.50
   5   4 -11   -3.50    6.90
  -5   4  11    1.90    8.20
 -11   5   4   20.70   11.60
   4 -11   5   -2.00    6.40
  -4  11   5   -0.40    6.30
  -5  -4 -11    7.10    8.00
   4  11  -5   -0.80    9.00
  11   5  -4   -1.00    7.20
  -5   4  11   12.40    7.70
  11  -5   4    5.50    7.70
   5  -4  11   -3.10    6.80
   5  -4  11    7.60    7.20
   5  -4  11    9.10    7.20
   5  -4  11   -1.90    6.70
   4 -11   5    8.90    9.00
   4 -11   5    4.60    6.10
   4  11  -5    5.50    7.10
  -4 -11  -5    1.50    6.50
  -5  -4 -11   -1.10    7.30
 -11  -5  -4   -4.80    6.40
 -11  -5  -4    5.40    6.60
  -4  11   5  -13.50    7.50
   4 -11   5    0.50    6.70
  -4 -11  -5    1.00    6.40
  11   5  -4    5.60    5.70
  -4 -11  -5   -0.30    7.00
  11   5  -4   -0.40    8.30
   4  11  -5   10.90    7.60
   4 -11   5    8.00    7.90
 -11  -5  -4   21.70    8.40
 -11   5   4    3.80    6.50
  -5   4  11   -5.60    6.60
  11  -5   4    3.30    7.90
  11  -5   4   -4.20    7.00
  11   5   4    5.70    7.70
   5  -4 -11    1.40    6.50
 -11  -5   4   -8.50    7.30
  11  -5  -4    7.90    6.80
   5   4  11   -3.10    6.80
   4 -11  -5   -3.50    6.00
  -5   4 -11   -0.20    6.00
 -11   5  -4   12.10    6.30
 -11   5  -4   -8.80    8.00
  -5   4 -11    2.70    6.20
  -4 -11   5   -1.30    7.30
  11   5   4    8.80    7.20
   5  -4 -11   -7.90    6.50
   5   4  11    4.40    7.50
  11  -5  -4    2.70    7.40
   4  11   5    5.80    6.90
   5   4  11    7.70    6.80
   4 -11  -5   -1.80    7.50
  11   5   4   -0.50    6.60
  -4 -11   5   -0.30    6.20
  -5  -4  11    5.80    7.50
  -5  -4  11   -4.90    6.30
  -5  -4  11    6.70    7.20
  -5  -4  11    0.20    7.40
 -11  -5   4    4.80    8.10
   5  -4 -11    2.50    7.40
  -5   4 -11    0.10    5.70
  -4 -11   5    2.50    7.20
  -4 -11   5    0.70    8.00
   4  11   5    4.30    7.30
   4  11   5   -1.90    7.70
  -4  11  -5    6.10    9.10
   4  11  -7   42.60   11.50
  -7   4  11   40.70   10.50
  -7  -4 -11   41.00   11.50
   4 -11   7   22.90   10.30
   4 -11   7   15.40    9.10
   4  11  -7   54.59   11.90
   4  11  -7   65.09   19.90
   4 -11   7   42.90   10.70
  -7   4  11   27.00   11.20
  -4 -11  -7   39.90   10.80
   4 -11   7   37.90   10.80
  -4 -11  -7   28.80    9.30
   7  -4  11   34.10    9.50
 -11  -7  -4   23.00    9.40
 -11  -7  -4   30.80    9.60
  -7   4  11   40.50   10.10
  11  -7   4   43.20   11.10
  11  -7   4   51.49   12.20
  11  -7   4   42.10    9.60
  11  -7   4   44.20   10.80
  11   7  -4   32.70    9.70
  11   7  -4   45.00   12.40
  11   7  -4   30.90    9.80
   7  -4  11   31.10   10.20
   7   4 -11   29.70   10.10
 -11   7   4   37.70   13.90
   7  -4  11   30.20    9.60
  -4 -11  -7   31.40    9.60
   4 -11   7   29.50    9.90
  -4  11   7   52.89   13.50
   7  -4  11   52.89   10.20
 -11  -7   4   48.30   12.10
   7  -4 -11   41.50   11.40
  -7  -4  11   19.10   10.30
  -7  -4  11   30.50   10.20
  -7  -4  11   40.70   10.40
  -7  -4  11   28.00   10.10
  -7   4 -11   32.60    8.30
   7   4  11   26.90    9.50
   7   4  11   44.10   10.70
 -11   7  -4   35.40   11.80
  11   7   4   23.80    9.90
  -4 -11   7   40.20   11.10
 -11  -7   4   11.90    8.90
  11  -7  -4   39.00   11.10
   4  11   7   31.90   10.10
   4  11   7   32.30   10.20
  11   7   4   39.30   10.90
  11  -7  -4   60.19   10.70
  11  -7  -4   21.40    9.60
  -4 -11   7   33.50   10.90
  -7   4 -11   41.00    9.80
  -4  11  -7   44.50   12.40
   7   4  11   51.99   10.60
  -4 -11   7   55.99   11.50
   4 -11  -7   27.50   10.40
   7   4  11   19.30   10.50
  11   7   4   48.50   11.50
   4 -11  -7   42.90   11.60
   7  -4 -11   35.50    8.80
   7  -4 -11   45.00    9.60
 -11  -9  -4    8.70    9.60
   4 -11   9   22.80   10.50
  11   9  -4   -7.90    8.00
   4  11  -9   18.20   12.10
  11  -9   4   13.20    9.90
  11  -9   4   22.40   11.00
  11  -9   4   22.50    9.70
   4 -11   9    8.70    8.80
   9  -4  11    1.90    8.60
   9   4 -11    1.70    9.30
   9   4 -11   17.10   10.10
   9  -4  11   11.10    8.90
  -9   4  11   42.50   11.40
  -9   4  11   19.40    9.90
  -9  -4 -11   25.80   10.40
  -4 -11  -9   39.90   12.20
   4 -11   9   20.30    9.80
  11   9  -4   35.80   11.30
 -11   9   4    2.30   14.10
 -11  -9  -4   30.80   10.20
  11   9  -4    9.90   10.10
   9  -4  11    5.40    9.00
   4 -11   9   27.20   10.90
  -4  11   9   29.60   12.10
   4  11  -9   27.30   10.90
  -4 -11  -9   22.30   10.60
  -4 -11   9   20.60   10.30
  11   9   4   24.60   10.10
 -11   9  -4   10.00   11.20
   4 -11  -9   27.30   12.20
  -4 -11   9   16.80    9.60
  -9  -4  11   16.00   11.70
   4  11   9   45.70   11.90
   9  -4 -11   19.80   10.10
   9  -4 -11   13.40    9.00
 -11  -9   4   17.60   10.50
 -11  -9   4   36.10   11.20
   4  11   9   31.30   11.20
  -9  -4  11   20.60   10.30
   9   4  11   17.30    8.60
   9   4  11   27.90   10.80
   9   4  11    1.70   10.70
  11  -9  -4   18.60    8.90
  -4 -11   9    3.80    9.30
  11   9   4   32.30   11.50
  -4  11  -9   26.90   11.90
  -9  -4  11   13.40    9.90
  -9  -4  11   20.10    9.50
  11  -9  -4   32.50   13.50
  11  -9  -4   30.60   10.60
  11   9   4   -1.10    8.70
   0  -5  11   -3.50    6.50
 -11   0  -5    7.00    4.70
   0  -5  11    6.70    7.40
  11   0  -5    4.30    7.50
  11   0  -5  -10.20    5.40
  11   0  -5    3.30    6.00
  11   0   5  -17.20    4.70
   0  -5 -11    3.10    6.90
   0  -5 -11   -0.50    4.90
 -11   0   5   -7.30    6.80
   0   5 -11   -0.40    7.30
   5 -11   0    2.10    9.40
   5  11   0    5.60    8.00
   5  11   0    1.40    5.80
   5  11   0    3.10    6.00
 -11   0  -5   -0.90    6.60
  -5 -11   0    4.60    6.30
  -5 -11   0    0.00    6.90
  -5 -11   0  -10.60    6.20
  -5 -11   0   -7.20    5.80
   0  -5 -11   -6.80    4.80
  -5  11   0   -0.40    7.50
  -5  11   0    6.00    9.60
   0   5  11    2.00    7.30
   0  -5  11   -0.20    6.70
   0   5 -11    9.70    7.40
  11   0   5    8.20    6.00
   5 -11   0    7.70    7.10
   5 -11   0   -0.60    5.90
   5 -11   0   -2.30    7.10
   0   5  11    9.70    7.50
  11   0   5   -1.60    6.80
   0   5 -11   -4.60    5.50
   0   5 -11   -4.00    4.50
   0   5  11   -2.20    5.00
 -11   0   5   -3.80    8.50
  -5  11   2   90.99   14.90
   5 -11   2   98.99   13.40
   5 -11   2   81.49   12.70
   2  -5  11   71.99   12.50
 -11  -2  -5  118.59   13.60
  11  -2   5   98.09   13.90
   5  11  -2   69.49   11.20
   5  11  -2   74.09   11.00
   2  -5  11   74.89   10.60
  -2  -5 -11   80.19   12.60
  -2  -5 -11  107.19   13.90
 -11  -2  -5   88.89   13.60
  -5  11   2  100.19   13.80
  11  -2   5   73.69   12.30
  11  -2   5   91.29   11.40
 -11   2   5   98.49   13.50
 -11   2   5  101.09   14.80
  -5 -11  -2   91.39   13.40
  11   2  -5   87.39   12.30
  -5 -11  -2   75.19   11.90
  11   2  -5   87.09   12.80
  -2   5  11   92.79   14.70
   2  -5  11   91.59   11.30
   2  -5  11   91.19   13.80
   2   5 -11   98.59   12.40
   2   5 -11   90.79   12.40
   2   5 -11   82.19   13.80
   5 -11   2  114.09   15.80
   5  11  -2   92.59   14.70
  11   2  -5   81.39   13.40
  -5 -11  -2  101.29   12.70
  -2   5  11   61.69   12.50
  11   2  -5   65.49   10.60
  -2  -5 -11   93.39   13.60
   5 -11   2   75.59   11.90
  -5 -11  -2   84.79   12.50
  11  -2   5  113.09   14.00
 -11  -2  -5   97.59   12.20
   2  -5 -11  110.89   13.70
   5  11   2   89.69   11.20
  11   2   5   88.99   13.00
   5  11   2   84.49   13.90
  11   2   5   81.29   13.20
  -2  -5  11   99.09   12.70
   2  -5 -11  122.49   15.40
   2   5  11   79.89   13.20
  -2   5 -11   75.69   12.20
   2  -5 -11   92.69   13.10
  11   2   5   78.59   13.00
  -5  11  -2   86.29   14.80
  -2   5 -11   86.89   11.40
   2   5  11   89.49   11.30
 -11  -2   5   82.49   11.70
 -11  -2   5   86.89   13.60
 -11   2  -5  113.09   13.90
   5 -11  -2   61.39   11.00
   5 -11  -2   94.49   12.20
  -5 -11   2   70.49   11.60
   5 -11  -2   87.29   12.90
  -5  11  -2   98.29   14.10
  -2  -5  11   74.69   12.90
  -5 -11   2   88.49   12.60
  -5 -11   2   74.59   12.60
  11  -2  -5   89.49   12.80
  11  -2  -5   80.49   12.80
   2   5  11   83.09   11.30
  -2  -5  11  114.89   14.90
   5 -11  -2   71.69   12.30
  -2   5 -11   72.39   11.90
  -2  -5  11   83.19   13.20
  11  -2  -5   78.29   12.20
  -5 -11   2   67.79   11.60
   5 -11   4   -8.90    7.90
 -11   4   5    6.30    7.20
  -5 -11  -4   19.10    8.00
   4  -5  11    0.80    5.90
   4  -5  11   19.40    7.40
  -4  -5 -11    3.40    6.90
   4   5 -11   -0.50    7.10
   5 -11   4    6.70    7.50
   4   5 -11   -6.20    5.00
  -4  -5 -11   -3.10    5.80
   4   5 -11   -2.60    6.60
   5  11  -4    7.20    7.20
   5 -11   4   12.30    8.00
   5 -11   4    3.50    6.60
   4  -5  11   -6.00    6.10
  -5 -11  -4   -7.80    5.80
  11  -4   5   -8.30    6.60
  11   4  -5    1.30    8.20
  11   4  -5    4.10    6.00
   5  11  -4   -7.20    7.60
  -5  11   4   11.40    7.20
 -11  -4  -5    3.80    6.90
 -11  -4  -5    5.40    6.30
 -11  -4  -5    5.30    6.70
  11  -4   5    3.20    7.60
  11  -4   5   11.50    8.40
  -5  11   4   17.30   10.90
   4  -5  11    1.90    6.40
 -11   4   5   -6.20    9.50
  -5 -11  -4    0.30    6.60
  -5 -11  -4   13.80    7.10
  11  -4   5    5.10    6.10
  -4   5  11    2.80    7.00
   5  11  -4    1.80    7.10
  11   4  -5    6.20    6.80
  11   4  -5   -3.80    5.60
  -4   5  11    6.30    8.00
  -4  -5 -11   17.30    8.10
  11  -4  -5   -7.20    6.60
   4   5  11    9.90    8.20
   5 -11  -4    1.20    6.70
 -11  -4   5   12.50    8.80
 -11   4  -5    6.20    5.90
  11   4   5   11.70    8.00
  -4  -5  11   -5.20    7.10
  -5 -11   4    6.10    8.20
  -5 -11   4    2.60    6.70
  -5 -11   4    1.60    7.30
  -5  11  -4    2.80    8.80
  -4   5 -11   -0.40    5.80
  -4   5 -11   -1.50    6.20
 -11  -4   5   -9.60    5.90
  -5 -11   4   -0.50    6.60
   4  -5 -11   -1.90    7.00
   4  -5 -11  -17.80    4.40
   4  -5 -11    1.00    7.60
  -4  -5  11    5.30    7.60
  -4   5 -11    3.90    6.30
  -5  11  -4   -2.70    7.70
   5  11   4    0.80    7.50
   5  11   4    8.40    6.90
  11  -4  -5    1.90    6.60
   5  11   4    1.40    6.70
   4   5  11   -1.90    7.10
   5 -11  -4   16.00    6.90
  11   4   5    3.50    7.20
  11   4   5    0.00    6.80
   5 -11  -4    0.50    6.10
  -4  -5  11    1.00    6.90
  11  -4  -5    2.40    7.00
   4   5  11    4.50    6.10
  -4  -5  11   -2.40    5.80
   5  11  -6   43.60   10.90
 -11  -6  -5   52.29   11.20
  11  -6   5   42.90    9.90
   5  11  -6   60.89   12.20
  -5  11   6   33.50   13.30
  11  -6   5   50.79   12.30
  -5 -11  -6   47.40   10.80
 -11  -6  -5   63.19   12.80
   5 -11   6   51.99   11.60
   5 -11   6   48.10   10.70
  -5 -11  -6   41.50   10.70
  -5 -11  -6   39.00    9.80
  -5 -11  -6   49.30    9.80
  -6   5  11   54.19   11.40
  -6   5  11   20.80    9.80
   6  -5  11   50.79   11.50
 -11   6   5   50.29    9.20
 -11   6   5   50.89   15.00
  11   6  -5   81.69   11.70
   5 -11   6   48.80   12.10
   6  -5  11   29.30    9.60
   6  -5  11   32.80   10.00
   6   5 -11   46.50   10.80
   6   5 -11   22.20   10.30
 -11  -6  -5   31.20   10.10
  11  -6   5   47.60    9.70
  11  -6   5   38.00   10.00
  11   6  -5   29.60   10.20
  11   6  -5   42.80   11.90
  11   6  -5   29.30   10.20
   5  11  -6   49.50   13.10
   6  -5  11   34.30   10.20
  -6  -5 -11   30.50   11.30
   5 -11   6   60.99   10.50
   5 -11   6   42.30   10.50
   6   5  11   32.40   10.10
   6   5  11   59.49   12.30
   6  -5 -11   36.90   11.00
  11  -6  -5   44.30   10.10
  -6  -5  11   58.39   11.90
  -6  -5  11   35.50   11.80
  -6  -5  11   37.40   10.30
   5  11   6   50.09   11.70
  11   6   5   31.10    9.80
  -6  -5  11   31.60   10.50
  11  -6  -5   35.60   10.70
   6   5  11   27.40   11.10
  11  -6  -5   47.30    9.50
   6  -5 -11   39.30    8.70
  11   6   5   23.10    9.70
 -11   6  -5   34.80   11.90
  -5 -11   6   47.70   10.80
 -11  -6   5   44.20   11.20
 -11  -6   5   48.20   11.50
   5  11   6   29.20    9.80
  -6   5 -11   54.39   11.40
  -5 -11   6   51.69   11.70
  -5  11  -6   49.10   13.10
  -5 -11   6   30.30   10.40
   5 -11  -6   33.10   10.30
   5 -11  -6   30.00   13.50
  -6   5 -11   47.90   10.10
  -6   5 -11   41.10   13.30
  11   6   5   35.50   10.70
  -5 -11  -8   15.60    9.00
  -5 -11  -8    2.60    7.00
   8   5 -11    8.60    7.80
   5 -11   8    1.90    8.40
   8  -5  11    0.70    7.70
  11   8  -5   -1.00    9.30
  -5 -11  -8    5.30    8.30
  11  -8   5    0.30    8.40
   8  -5  11    1.50    8.60
 -11  -8  -5    2.00    8.60
 -11   8   5   15.00   13.40
  -8  -5 -11   -5.20    8.40
  11   8  -5   -4.30    8.70
   8  -5  11    2.80    7.70
 -11  -8  -5   -4.40    6.70
  -5  11   8    0.50    9.90
   8   5 -11    6.80    8.90
  11   8  -5    1.80    7.60
   5 -11   8    8.50    7.60
   8  -5  11    0.50    7.20
   5 -11   8   -5.70    8.60
   5 -11   8  -13.90    6.60
   5  11  -8   -7.80   10.10
  11  -8   5    7.80    9.10
   5  11  -8   10.10    9.10
  -8   5  11    5.60    8.80
  -8   5  11   -2.90    6.40
  11  -8   5    9.10    8.50
   8  -5 -11    2.80    9.50
  -8   5 -11   -5.10    6.40
   8  -5 -11   12.70    8.80
  -5 -11   8    1.10    7.40
   5 -11  -8   21.30    9.70
   8   5  11   13.90    7.70
   5  11   8    8.00    8.90
  11  -8  -5   14.10    7.70
  11  -8  -5   -6.90    7.00
   8   5  11    0.80    7.90
   5  11   8   13.10    7.50
  -5 -11   8    0.10    8.10
  -5 -11   8    0.00    7.60
 -11  -8   5   -3.80    8.50
 -11  -8   5    4.00    9.30
  11   8   5    6.00    8.30
  -8  -5  11   13.40    8.40
  -8  -5  11    3.30    8.80
   5  11   8   -4.40    7.90
  -8  -5  11    1.60    8.90
  -8  -5  11   17.60    8.70
 -11   8  -5   11.30   10.70
  -5  11  -8   -9.00    8.70
  11   8   5    9.40    8.80
  11   8   5    7.80    8.90
   8   5  11   10.90    9.10
   5 -11  10   63.69   14.60
   5 -11  10   69.39   15.10
   5  11 -10   83.79   18.40
  10  -5  11   63.49   14.00
 -10   5  11   49.00   12.80
  11  10  -5   72.59   14.10
  11  10  -5   75.49   16.50
 -11 -10  -5  101.09   15.60
[truncated: 1,005,266 more chars]
