# Supplementary material for: Garnet-type Na3Te2(FeO4)3
Source: Acta Crystallogr E Crystallogr Commun. 2023 Mar 15;79(Pt 4):328–30. doi: 10.1107/S2056989023002293 (PMC10088310; doi:10.1107/S2056989023002293)
Supplement: Supplementary file 2 [file e-79-00328-Isup2.hkl]

data_I                                                                          
_shelx_title ' Ruben3_0m_b.res in Ia-3d'                                        
_shelx_refln_list_code          4                                               
_shelx_F_calc_maximum     1064.12                                               
_exptl_crystal_F_000      2488.00                                               
_reflns_d_resolution_high  0.5352                                               
                                                                                
loop_                                                                           
 _space_group_symop_operation_xyz                                               
 'x, y, z'                                                                      
 '-x+1/2, -y, z+1/2'                                                            
 '-x, y+1/2, -z+1/2'                                                            
 'x+1/2, -y+1/2, -z'                                                            
 'z, x, y'                                                                      
 'z+1/2, -x+1/2, -y'                                                            
 '-z+1/2, -x, y+1/2'                                                            
 '-z, x+1/2, -y+1/2'                                                            
 'y, z, x'                                                                      
 '-y, z+1/2, -x+1/2'                                                            
 'y+1/2, -z+1/2, -x'                                                            
 '-y+1/2, -z, x+1/2'                                                            
 'y+3/4, x+1/4, -z+1/4'                                                         
 '-y+3/4, -x+3/4, -z+3/4'                                                       
 'y+1/4, -x+1/4, z+3/4'                                                         
 '-y+1/4, x+3/4, z+1/4'                                                         
 'x+3/4, z+1/4, -y+1/4'                                                         
 '-x+1/4, z+3/4, y+1/4'                                                         
 '-x+3/4, -z+3/4, -y+3/4'                                                       
 'x+1/4, -z+1/4, y+3/4'                                                         
 'z+3/4, y+1/4, -x+1/4'                                                         
 'z+1/4, -y+1/4, x+3/4'                                                         
 '-z+1/4, y+3/4, x+1/4'                                                         
 '-z+3/4, -y+3/4, -x+3/4'                                                       
 'x+1/2, y+1/2, z+1/2'                                                          
 '-x+1, -y+1/2, z+1'                                                            
 '-x+1/2, y+1, -z+1'                                                            
 'x+1, -y+1, -z+1/2'                                                            
 'z+1/2, x+1/2, y+1/2'                                                          
 'z+1, -x+1, -y+1/2'                                                            
 '-z+1, -x+1/2, y+1'                                                            
 '-z+1/2, x+1, -y+1'                                                            
 'y+1/2, z+1/2, x+1/2'                                                          
 '-y+1/2, z+1, -x+1'                                                            
 'y+1, -z+1, -x+1/2'                                                            
 '-y+1, -z+1/2, x+1'                                                            
 'y+5/4, x+3/4, -z+3/4'                                                         
 '-y+5/4, -x+5/4, -z+5/4'                                                       
 'y+3/4, -x+3/4, z+5/4'                                                         
 '-y+3/4, x+5/4, z+3/4'                                                         
 'x+5/4, z+3/4, -y+3/4'                                                         
 '-x+3/4, z+5/4, y+3/4'                                                         
 '-x+5/4, -z+5/4, -y+5/4'                                                       
 'x+3/4, -z+3/4, y+5/4'                                                         
 'z+5/4, y+3/4, -x+3/4'                                                         
 'z+3/4, -y+3/4, x+5/4'                                                         
 '-z+3/4, y+5/4, x+3/4'                                                         
 '-z+5/4, -y+5/4, -x+5/4'                                                       
 '-x, -y, -z'                                                                   
 'x-1/2, y, -z-1/2'                                                             
 'x, -y-1/2, z-1/2'                                                             
 '-x-1/2, y-1/2, z'                                                             
 '-z, -x, -y'                                                                   
 '-z-1/2, x-1/2, y'                                                             
 'z-1/2, x, -y-1/2'                                                             
 'z, -x-1/2, y-1/2'                                                             
 '-y, -z, -x'                                                                   
 'y, -z-1/2, x-1/2'                                                             
 '-y-1/2, z-1/2, x'                                                             
 'y-1/2, z, -x-1/2'                                                             
 '-y-3/4, -x-1/4, z-1/4'                                                        
 'y-3/4, x-3/4, z-3/4'                                                          
 '-y-1/4, x-1/4, -z-3/4'                                                        
 'y-1/4, -x-3/4, -z-1/4'                                                        
 '-x-3/4, -z-1/4, y-1/4'                                                        
 'x-1/4, -z-3/4, -y-1/4'                                                        
 'x-3/4, z-3/4, y-3/4'                                                          
 '-x-1/4, z-1/4, -y-3/4'                                                        
 '-z-3/4, -y-1/4, x-1/4'                                                        
 '-z-1/4, y-1/4, -x-3/4'                                                        
 'z-1/4, -y-3/4, -x-1/4'                                                        
 'z-3/4, y-3/4, x-3/4'                                                          
 '-x+1/2, -y+1/2, -z+1/2'                                                       
 'x, y+1/2, -z'                                                                 
 'x+1/2, -y, z'                                                                 
 '-x, y, z+1/2'                                                                 
 '-z+1/2, -x+1/2, -y+1/2'                                                       
 '-z, x, y+1/2'                                                                 
 'z, x+1/2, -y'                                                                 
 'z+1/2, -x, y'                                                                 
 '-y+1/2, -z+1/2, -x+1/2'                                                       
 'y+1/2, -z, x'                                                                 
 '-y, z, x+1/2'                                                                 
 'y, z+1/2, -x'                                                                 
 '-y-1/4, -x+1/4, z+1/4'                                                        
 'y-1/4, x-1/4, z-1/4'                                                          
 '-y+1/4, x+1/4, -z-1/4'                                                        
 'y+1/4, -x-1/4, -z+1/4'                                                        
 '-x-1/4, -z+1/4, y+1/4'                                                        
 'x+1/4, -z-1/4, -y+1/4'                                                        
 'x-1/4, z-1/4, y-1/4'                                                          
 '-x+1/4, z+1/4, -y-1/4'                                                        
 '-z-1/4, -y+1/4, x+1/4'                                                        
 '-z+1/4, y+1/4, -x-1/4'                                                        
 'z+1/4, -y-1/4, -x+1/4'                                                        
 'z-1/4, y-1/4, x-1/4'                                                          
                                                                                
_cell_length_a    12.5276                                                       
_cell_length_b    12.5276                                                       
_cell_length_c    12.5276                                                       
_cell_angle_alpha  90.000                                                       
_cell_angle_beta   90.000                                                       
_cell_angle_gamma  90.000                                                       
                                                                                
_shelx_F_squared_multiplier     1.000                                           
                                                                                
loop_                                                                           
 _refln_index_h                                                                 
 _refln_index_k                                                                 
 _refln_index_l                                                                 
 _refln_F_squared_calc                                                          
 _refln_F_squared_meas                                                          
 _refln_F_squared_sigma                                                         
 _refln_observed_status                                                         
   1   1   2      17632.69      17403.24       113.91 o                         
   0   2   2     322398.66     327946.44      2504.55 o                         
   1   2   3      17147.69      16845.70        86.69 o                         
   2   3   3      54970.70      57633.12       342.54 o                         
   0   0   4     976325.88     885844.75      8327.12 o                         
   0   2   4     202423.77     201834.56      1023.33 o                         
   2   2   4     504899.31     506923.22      2673.60 o                         
   1   3   4      10991.48      12089.95        72.16 o                         
   0   4   4      84533.35      82772.56       700.78 o                         
   4   4   4      14567.14      14739.91       395.53 o                         
   1   2   5         40.45        205.69        22.31 o                         
   2   3   5        265.25        184.02        23.37 o                         
   1   4   5         29.85         61.58        21.72 o                         
   3   4   5       1549.73       1636.36        41.49 o                         
   2   5   5        113.55        194.86        33.37 o                         
   1   1   6       4005.13       4957.87        73.04 o                         
   0   2   6     243006.61     250699.19      1338.57 o                         
   1   3   6      18544.50      18862.28       116.66 o                         
   3   3   6      12353.16      12208.72       133.46 o                         
   0   4   6     182660.02     183928.55      1278.52 o                         
   2   4   6     574667.62     592632.88      2447.25 o                         
   1   5   6       1901.24       1760.55        47.66 o                         
   3   5   6      16418.94      16362.88        96.93 o                         
   5   5   6       4163.33       4154.60        72.72 o                         
   0   6   6     140786.86     143660.48      1090.98 o                         
   4   6   6     422440.53     431679.59      1771.85 o                         
   1   2   7      12975.17      12956.67        92.86 o                         
   2   3   7      21361.79      21253.38       134.41 o                         
   1   4   7       2849.55       2868.21        51.94 o                         
   3   4   7       2112.45       2101.23        39.84 o                         
   2   5   7      15047.74      14814.25        86.69 o                         
   4   5   7       2741.15       2591.09        42.72 o                         
   1   6   7      17528.78      17174.63        98.71 o                         
   3   6   7       6313.14       6118.62        58.64 o                         
   5   6   7        502.15        515.79        32.84 o                         
   2   7   7       1841.01       1902.88        59.54 o                         
   6   7   7      19201.65      19044.24       153.74 o                         
   0   0   8    1132356.50    1034772.06     10727.27 o                         
   0   2   8       2124.96       2120.92        63.82 o                         
   2   2   8     168206.42     169722.94       808.41 o                         
   1   3   8        201.29        237.89        27.02 o                         
   0   4   8     490405.97     494770.78      2129.73 o                         
   2   4   8      81881.27      80089.42       275.40 o                         
   4   4   8     142924.78     144039.45       636.94 o                         
   1   5   8       3813.36       3558.14        51.16 o                         
   3   5   8      10082.44       9746.40        78.16 o                         
   0   6   8         58.22        108.15        39.67 o                         
   2   6   8      99453.65     100871.46       322.91 o                         
   4   6   8      62885.74      61874.61       227.23 o                         
   6   6   8      80079.35      80301.03       407.00 o                         
   1   7   8        324.82        288.67        32.59 o                         
   3   7   8       2953.66       2990.00        49.83 o                         
   5   7   8         20.14        -33.34        33.34 o                         
   0   8   8     600561.94     619966.12      3435.22 o                         
   4   8   8     260707.58     264808.12      1114.70 o                         
   8   8   8     424216.44     433680.34      3393.09 o                         
   1   2   9       4361.71       4186.11        51.10 o                         
   2   3   9       1722.78       1840.25        39.26 o                         
   1   4   9       6963.22       6654.54        66.01 o                         
   3   4   9        394.18        366.22        32.21 o                         
   2   5   9       3924.03       3871.55        54.10 o                         
   4   5   9         44.15         38.89        31.38 o                         
   1   6   9        243.29        301.71        32.12 o                         
   3   6   9       1602.47       1545.76        42.14 o                         
   5   6   9       1683.79       1831.35        47.57 o                         
   2   7   9       4890.86       4873.77        62.08 o                         
   4   7   9        193.27        107.91        36.38 o                         
   6   7   9        504.07        500.08        43.64 o                         
   1   8   9       2385.13       2302.26        49.47 o                         
   3   8   9        802.40        720.85        42.97 o                         
   5   8   9        741.98        629.04        46.73 o                         
   7   8   9          4.05        -48.38        48.38 o                         
   2   9   9       1255.27       1131.64        67.36 o                         
   6   9   9      11448.64      11640.18       176.93 o                         
   1   1  10      13991.09      13808.57       121.86 o                         
   0   2  10      46897.72      47114.45       254.42 o                         
   1   3  10       4762.48       4685.81        58.32 o                         
   3   3  10       5809.26       5709.14        90.69 o                         
   0   4  10      84951.27      83904.22       391.65 o                         
   2   4  10     328299.72     333016.12       954.52 o                         
   1   5  10        499.24        509.32        34.56 o                         
   3   5  10        409.24        433.79        35.82 o                         
   5   5  10        649.30        668.60        59.38 o                         
   0   6  10      61376.44      61630.53       311.56 o                         
   2   6  10        896.69        785.75        39.48 o                         
   4   6  10     248920.08     252930.50       759.32 o                         
   1   7  10       2988.51       3017.93        54.80 o                         
   3   7  10       5709.14       5692.50        72.79 o                         
   5   7  10       5966.91       6082.95        79.54 o                         
   7   7  10       1314.53       1423.21        86.10 o                         
   0   8  10        528.28        705.63        60.27 o                         
   2   8  10      70854.25      71274.97       267.78 o                         
   4   8  10      52079.48      51769.63       233.52 o                         
   6   8  10      67498.31      67220.38       304.82 o                         
   1   9  10       3693.11       3728.60        70.19 o                         
   3   9  10       3645.11       3712.78        74.74 o                         
   5   9  10       4284.30       4273.53        86.94 o                         
   7   9  10       2397.18       2374.42        77.83 o                         
   9   9  10        113.20         33.06        88.86 o                         
   0  10  10     110582.52     113380.34       858.33 o                         
   4  10  10     203113.88     208560.81      1122.08 o                         
   8  10  10      54399.39      54320.07       420.47 o                         
   1   2  11       2981.77       3046.07        50.00 o                         
   2   3  11       7429.12       7576.15        75.65 o                         
   1   4  11        340.24        270.93        35.43 o                         
   3   4  11          0.08        -11.03        36.13 o                         
   2   5  11       6223.64       6121.35        73.83 o                         
   4   5  11        162.38        131.90        39.67 o                         
   1   6  11       8382.42       8448.87        85.89 o                         
   3   6  11        153.44        112.33        40.92 o                         
   5   6  11       3030.67       3032.72        64.89 o                         
   2   7  11       1899.36       2035.60        55.30 o                         
   4   7  11       2584.20       2471.40        62.99 o                         
   6   7  11       1858.95       1840.22        66.12 o                         
   1   8  11        775.72        757.87        49.43 o                         
   3   8  11        229.30        238.19        49.63 o                         
   5   8  11         74.10        100.19        52.00 o                         
   7   8  11        700.99        660.74        64.56 o                         
   2   9  11       1413.28       1338.63        60.57 o                         
   4   9  11       1569.06       1431.36        68.31 o                         
   6   9  11       9015.97       9167.47       130.91 o                         
   8   9  11        877.87        726.59        73.23 o                         
   1  10  11       1560.53       1563.14        67.06 o                         
   3  10  11       5498.41       5569.97       101.65 o                         
   5  10  11       4963.68       5214.97       104.40 o                         
   7  10  11       1568.72       1431.47        80.43 o                         
   9  10  11        291.55        288.30        73.43 o                         
   2  11  11       3280.48       3384.78       125.10 o                         
   6  11  11        721.84        644.14       106.19 o                         
  10  11  11       1348.22       1114.17       136.83 o                         
   0   0  12     160305.03     160707.67      1473.38 o                         
   0   2  12      47790.41      46683.47       275.50 o                         
   2   2  12     276917.38     279773.62      1176.49 o                         
   1   3  12       2585.58       2550.34        55.17 o                         
   0   4  12      81125.70      81626.33       412.42 o                         
   2   4  12         81.78        132.45        40.13 o                         
   4   4  12      12361.12      12269.74       162.53 o                         
   1   5  12         16.62         64.38        40.47 o                         
   3   5  12        704.81        669.77        49.15 o                         
   0   6  12      39978.54      39133.55       274.14 o                         
   2   6  12     198795.61     200918.98       692.23 o                         
   4   6  12        507.26        532.03        53.89 o                         
   6   6  12     175817.86     176929.80       976.10 o                         
   1   7  12        322.74        330.78        50.48 o                         
   3   7  12        626.87        546.50        54.74 o                         
   5   7  12        490.17        369.74        59.06 o                         
   0   8  12     177290.58     179264.11       924.06 o                         
   2   8  12      30656.34      29905.41       201.76 o                         
   4   8  12      50966.11      51036.18       266.61 o                         
   6   8  12      27348.24      26664.10       192.24 o                         
   8   8  12     148233.75     149918.11       907.22 o                         
   1   9  12       1530.92       1494.69        68.21 o                         
   3   9  12        299.99        205.30        61.54 o                         
   5   9  12          7.71        -63.04        63.04 o                         
   7   9  12        119.88         69.14        69.79 o                         
   0  10  12      23213.91      22776.99       259.82 o                         
   2  10  12     185670.62     189019.17       729.81 o                         
   4  10  12          0.67         43.12        65.15 o                         
   6  10  12     152547.41     154462.83       665.00 o                         
   8  10  12      16565.47      15595.35       188.11 o                         
  10  10  12      88772.48      85987.43       675.65 o                         
   1  11  12        569.01        551.86        68.36 o                         
   3  11  12         83.72         33.01        68.22 o                         
   5  11  12         30.21         37.60        71.10 o                         
   7  11  12         39.29        -24.99        77.16 o                         
   9  11  12        156.33         99.98        88.14 o                         
   0  12  12      64499.88      65091.81       670.75 o                         
   4  12  12       3529.59       3095.45       140.10 o                         
   8  12  12      42303.79      42060.31       432.20 o                         
  12  12  12       3288.06       2383.21       373.48 o                         
   1   2  13       4041.25       4198.82        70.09 o                         
   2   3  13       1058.56       1122.17        52.94 o                         
   1   4  13          0.78        -44.85        44.85 o                         
   3   4  13       1039.99        922.30        55.47 o                         
   2   5  13       7982.75       7949.10       102.43 o                         
   4   5  13        696.85        701.89        59.77 o                         
   1   6  13       7257.43       7227.69       106.22 o                         
   3   6  13       5376.05       5279.54        95.73 o                         
   5   6  13       1863.54       1716.21        74.76 o                         
   2   7  13       1403.60       1417.08        70.59 o                         
   4   7  13        463.42        311.33        63.94 o                         
   6   7  13        928.89        968.20        72.82 o                         
   1   8  13         15.01         24.31        60.34 o                         
   3   8  13         88.14          1.99        63.66 o                         
   5   8  13       1812.01       1703.69        80.85 o                         
   7   8  13       1362.39       1340.24        83.79 o                         
   2   9  13       3387.34       3551.18        94.14 o                         
   4   9  13         83.60         -7.90        68.68 o                         
   6   9  13       2125.43       2100.70        92.50 o                         
   8   9  13         23.15          8.16        82.29 o                         
   1  10  13        635.52        684.30        75.81 o                         
   3  10  13        851.21        890.46        77.89 o                         
   5  10  13       4327.22       4427.37       112.69 o                         
   7  10  13       1638.82       1607.95        95.45 o                         
   9  10  13       1491.42       1544.51       103.02 o                         
   2  11  13        850.10        833.93        80.26 o                         
   4  11  13        300.36        296.57        78.85 o                         
   6  11  13       2762.85       2880.49       109.14 o                         
   8  11  13        364.08        474.59        95.58 o                         
  10  11  13       1006.40        802.27       106.92 o                         
   1  12  13         43.99        -76.13        76.13 o                         
   3  12  13        899.34        870.57        86.06 o                         
   5  12  13         12.50        -57.60        84.79 o                         
   7  12  13        277.90        222.48        93.01 o                         
   9  12  13        645.62        602.24       104.81 o                         
  11  12  13        161.73        -11.31       113.38 o                         
   2  13  13       2193.07       2298.76       154.85 o                         
   6  13  13         44.09        -41.21       128.31 o                         
  10  13  13       2593.04       2675.61       196.83 o                         
   1   1  14       1259.90       1150.74        82.96 o                         
   0   2  14      79100.79      79177.17       491.58 o                         
   1   3  14       1394.11       1404.54        64.90 o                         
   3   3  14       4132.58       4235.38       118.58 o                         
   0   4  14      34644.40      34713.78       291.59 o                         
   2   4  14     241221.06     245987.59       893.33 o                         
   1   5  14       4219.10       4364.57        95.22 o                         
   3   5  14       2156.52       2340.54        78.72 o                         
   5   5  14       2434.39       2435.39       118.95 o                         
   0   6  14      49469.62      49423.61       409.20 o                         
   2   6  14         76.69          8.37        64.09 o                         
   4   6  14     152642.39     154400.70       638.43 o                         
   1   7  14       1676.76       1754.65        79.76 o                         
   3   7  14       1872.41       1852.86        81.04 o                         
   5   7  14       2803.99       2971.84        94.48 o                         
   7   7  14        170.70        113.75       103.42 o                         
   0   8  14        769.94        803.81       107.50 o                         
   2   8  14      39013.96      37557.34       244.66 o                         
   4   8  14      22628.88      22012.93       207.09 o                         
   6   8  14      46418.51      45881.77       289.35 o                         
   1   9  14       2488.26       2441.03        95.43 o                         
   3   9  14        681.28        664.30        78.08 o                         
   5   9  14       1127.07       1164.70        90.29 o                         
   7   9  14       3004.12       3132.83       112.78 o                         
   9   9  14       2330.33       2753.97       169.63 o                         
   0  10  14      58470.29      57160.29       491.85 o                         
   2  10  14         70.08         42.65        78.45 o                         
   4  10  14     109615.84     110433.98       554.32 o                         
   6  10  14        431.06        565.74        91.76 o                         
   8  10  14      41979.97      42218.13       324.75 o                         
   1  11  14        967.63        975.50        91.02 o                         
   3  11  14       1803.56       1691.04       100.09 o                         
   5  11  14        517.29        486.43        94.26 o                         
   7  11  14       1211.91       1177.04       107.47 o                         
   9  11  14       1579.04       1620.86       116.80 o                         
  11  11  14       2816.11       2346.85       199.52 o                         
   0  12  14      19037.66      18956.87       330.00 o                         
   2  12  14      91581.03      92266.82       510.16 o                         
   4  12  14          9.31        -80.66        90.67 o                         
   6  12  14     101798.40     102805.21       555.76 o                         
   8  12  14      15437.93      15697.71       230.63 o                         
  10  12  14      75738.64      76757.05       503.58 o                         
   1  13  14       3057.71       3187.45       127.09 o                         
   3  13  14        981.87        893.80       101.14 o                         
   5  13  14       1514.56       1474.57       113.63 o                         
   7  13  14       1082.88        946.53       113.60 o                         
   9  13  14       1858.75       1944.41       132.96 o                         
  11  13  14        566.48        515.41       132.82 o                         
  13  13  14       1169.18       1247.90       277.88 o                         
   0  14  14      24274.65      23316.57       662.43 o                         
   4  14  14      61553.10      61868.64       593.94 o                         
   8  14  14      39677.57      39901.55       488.20 o                         
  12  14  14      77099.71      78944.47       921.05 o                         
   1   2  15        717.43        614.99        66.11 o                         
   2   3  15        235.02        238.33        64.34 o                         
   1   4  15          1.46        -26.74        65.70 o                         
   3   4  15          0.04        -13.62        64.89 o                         
   2   5  15       4377.94       4253.31       103.04 o                         
   4   5  15         36.92        -54.59        67.55 o                         
   1   6  15       3764.29       3947.22       104.96 o                         
   3   6  15        938.82        945.94        78.88 o                         
   5   6  15       1119.46       1123.36        85.58 o                         
   2   7  15        316.32        318.63        73.76 o                         
   4   7  15         16.25         66.81        74.88 o                         
   6   7  15       1387.38       1298.77        90.91 o                         
   1   8  15        752.52        701.14        82.02 o                         
   3   8  15         23.92         36.99        76.72 o                         
   5   8  15       1536.52       1507.52        95.30 o                         
   7   8  15        359.87        345.55        89.68 o                         
   2   9  15       4050.69       4096.94       118.82 o                         
   4   9  15        157.14         78.09        83.42 o                         
   6   9  15       1175.99       1021.65        98.87 o                         
   8   9  15         99.48        143.37        96.73 o                         
   1  10  15        253.29        140.33        88.87 o                         
   3  10  15        665.32        601.16        96.02 o                         
   5  10  15       2835.82       3197.71       122.80 o                         
   7  10  15       1105.73        928.22       104.29 o                         
   9  10  15       2328.89       2351.09       127.21 o                         
   2  11  15       2162.16       2183.37       115.50 o                         
   4  11  15        394.17        306.08        97.82 o                         
   6  11  15       1358.12       1377.26       111.32 o                         
   8  11  15       1009.21        954.11       114.93 o                         
  10  11  15       2198.44       2346.39       134.63 o                         
   1  12  15        216.43        103.84       100.62 o                         
   3  12  15        128.39        -31.11        98.21 o                         
   5  12  15        312.50        202.38       103.03 o                         
   7  12  15         73.33        109.78       106.80 o                         
   9  12  15        630.88        560.40       118.60 o                         
  11  12  15         14.97        137.96       126.85 o                         
   2  13  15       2324.27       2352.53       128.18 o                         
   4  13  15         82.00        227.44       107.92 o                         
   6  13  15        508.52        579.09       114.06 o                         
   8  13  15        139.07         40.99       116.13 o                         
  10  13  15       2415.41       2301.59       150.84 o                         
  12  13  15         13.66        223.30       197.58 o                         
   1  14  15       1870.40       1853.64       137.41 o                         
   3  14  15       1162.06       1221.67       127.17 o                         
   5  14  15       1259.86       1092.34       123.88 o                         
   7  14  15        461.05        333.79       121.44 o                         
   9  14  15       1336.92       1206.91       150.57 o                         
  11  14  15        523.79        569.64       198.94 o                         
   2  15  15       3534.37       3227.41       221.27 o                         
   6  15  15       1408.58       1024.12       199.06 o                         
   0   0  16     232608.00     237805.92      2729.85 o                         
   0   2  16         97.49        -76.00        97.21 o                         
   2   2  16      50526.28      49793.17       417.95 o                         
   1   3  16        553.58        399.19        73.34 o                         
   0   4  16     145976.52     147727.86       949.58 o                         
   2   4  16      26719.17      26398.79       218.51 o                         
   4   4  16      59366.99      57996.46       485.05 o                         
   1   5  16        945.34       1069.32        88.57 o                         
   3   5  16        183.57        115.50        76.47 o                         
   0   6  16        186.95        139.28       116.89 o                         
   2   6  16      38646.93      38371.61       279.92 o                         
   4   6  16      18914.29      17743.62       204.89 o                         
   6   6  16      40635.64      39996.04       425.63 o                         
   1   7  16       1147.20       1095.28        92.09 o                         
   3   7  16        141.68        -31.21        82.05 o                         
   5   7  16        656.44        545.44        90.95 o                         
   0   8  16     226303.61     229323.39      1498.64 o                         
   2   8  16          9.40        -54.60        85.42 o                         
   4   8  16     104539.06     104691.16       558.82 o                         
   6   8  16          0.01        -88.92        91.29 o                         
   8   8  16     191956.22     197138.97      1375.76 o                         
   1   9  16        464.25        404.40        95.34 o                         
   3   9  16         52.25         37.01        90.88 o                         
   5   9  16         93.39         41.90        93.09 o                         
   7   9  16        229.29        155.15       100.31 o                         
   0  10  16          6.43        184.54       137.47 o                         
   2  10  16      45597.89      45509.61       347.95 o                         
   4  10  16      10494.98      10576.34       190.37 o                         
   6  10  16      40019.33      40233.46       326.20 o                         
   8  10  16        290.35        202.27       112.04 o                         
  10  10  16      21782.19      20281.71       406.53 o                         
   1  11  16        107.81        138.72       103.96 o                         
   3  11  16         45.05       -102.52       102.52 o                         
   5  11  16        344.19        346.72       108.37 o                         
   7  11  16        944.27        820.05       120.90 o                         
   9  11  16        244.49        248.43       119.64 o                         
   0  12  16     106519.65     108539.13       898.05 o                         
   2  12  16      15024.20      14674.20       231.43 o                         
   4  12  16      31222.20      30216.11       362.04 o                         
   6  12  16      10542.43       9893.69       195.70 o                         
   8  12  16      78951.16      80512.40       528.65 o                         
  10  12  16      10757.27      10914.30       221.99 o                         
  12  12  16      22658.36      21696.41       483.27 o                         
   1  13  16          2.49       -114.72       114.72 o                         
   3  13  16        197.37        295.01       119.70 o                         
   5  13  16          8.18       -112.99       112.99 o                         
   7  13  16         62.90        175.13       120.51 o                         
   9  13  16          5.87       -133.06       133.06 o                         
  11  13  16         19.24          4.53       195.78 o                         
   0  14  16        350.29        360.53       184.11 o                         
   2  14  16      25305.68      24727.55       336.48 o                         
   4  14  16       9264.92       8656.58       217.01 o                         
   6  14  16      30871.77      30406.60       342.56 o                         
   8  14  16         21.10        347.54       152.85 o                         
   1  15  16         89.20       -139.79       139.79 o                         
   3  15  16         49.40        -56.06       136.68 o                         
   5  15  16        125.33        380.86       154.81 o                         
   7  15  16         44.84        128.05       174.19 o                         
   0  16  16     135085.52     141188.61      2018.65 o                         
   4  16  16      64512.55      65839.99       795.56 o                         
   1   2  17       4352.05       4369.31       113.28 o                         
   2   3  17       2729.07       2681.39       100.15 o                         
   1   4  17          2.97         21.19        83.83 o                         
   3   4  17        307.18        309.78        85.91 o                         
   2   5  17       3762.17       3844.27       126.74 o                         
   4   5  17        298.13        211.42        92.30 o                         
   1   6  17       3236.12       3415.99       126.11 o                         
   3   6  17        777.18        591.39        94.60 o                         
   5   6  17       5262.75       5906.16       143.93 o                         
   2   7  17       1296.23       1383.46       106.72 o                         
   4   7  17        858.52        708.99       100.80 o                         
   6   7  17        338.25        251.50        98.79 o                         
   1   8  17        272.56        300.07       100.95 o                         
   3   8  17        271.74          4.78        94.99 o                         
   5   8  17         31.89         32.91        98.94 o                         
   7   8  17         21.11        -15.95       103.19 o                         
   2   9  17       1159.58       1109.39       116.97 o                         
   4   9  17        201.51        196.97       103.38 o                         
   6   9  17       4273.66       4603.61       147.22 o                         
   8   9  17          6.48         81.31       113.61 o                         
   1  10  17       2174.37       2223.45       133.28 o                         
   3  10  17       1794.02       1865.89       126.26 o                         
   5  10  17       1540.82       1410.16       122.45 o                         
   7  10  17       1137.37       1143.97       124.10 o                         
   9  10  17        529.15        339.34       125.69 o                         
   2  11  17       1124.48       1049.00       123.36 o                         
   4  11  17        178.52        194.50       117.25 o                         
   6  11  17        465.89        779.16       122.62 o                         
   8  11  17        347.72        265.58       125.17 o                         
  10  11  17        777.22        556.22       145.05 o                         
   1  12  17         67.42        -12.69       115.87 o                         
   3  12  17        483.76        252.94       120.69 o                         
   5  12  17          7.49         37.89       120.57 o                         
   7  12  17        344.94        301.12       122.65 o                         
   9  12  17         23.00       -105.00       148.14 o                         
   2  13  17        178.19        266.12       128.02 o                         
   4  13  17         52.26       -129.24       129.24 o                         
   6  13  17       1317.56       1131.28       137.59 o                         
   8  13  17          0.01       -151.74       151.74 o                         
   1  14  17       1001.09        531.24       143.49 o                         
   3  14  17       1520.76       1600.92       156.72 o                         
   5  14  17        745.23        711.46       159.22 o                         
   7  14  17       1504.29       1734.82       187.41 o                         
   2  15  17       1004.37        864.11       191.18 o                         
   4  15  17          0.32       -167.85       190.86 o                         
   1  16  17          9.91        244.80       228.54 o                         
   1   1  18       1043.33       1226.87       140.19 o                         
   0   2  18      28643.62      28191.79       374.65 o                         
   1   3  18       1706.30       1816.46       112.24 o                         
   3   3  18        234.26        331.16       132.36 o                         
   0   4  18       8695.72       8156.26       248.15 o                         
   2   4  18     103123.34     102904.97       574.35 o                         
   1   5  18       1864.03       1666.51       118.20 o                         
   3   5  18       2714.47       2874.85       129.04 o                         
   5   5  18       2612.20       2732.14       186.22 o                         
   0   6  18      35229.01      35433.59       444.17 o                         
   2   6  18         14.30         19.71       103.21 o                         
   4   6  18      91982.43      92494.62       559.90 o                         
   1   7  18       1271.94       1050.69       114.79 o                         
   3   7  18        489.15        325.40       106.10 o                         
   5   7  18        322.93        566.43       114.13 o                         
   7   7  18       3295.43       3328.14       193.89 o                         
   0   8  18         95.00        -26.44       153.74 o                         
   2   8  18      36426.26      36158.70       337.23 o                         
   4   8  18      14106.19      14151.73       224.12 o                         
   6   8  18      36690.98      36517.34       336.83 o                         
   1   9  18        872.93        963.42       124.04 o                         
   3   9  18       1874.09       1856.24       134.17 o                         
   5   9  18       1322.64       1270.63       125.61 o                         
   7   9  18        448.08        497.17       121.57 o                         
   9   9  18       1756.75       1821.84       205.80 o                         
   0  10  18      49580.84      48991.73       588.35 o                         
   2  10  18        588.16        519.85       126.21 o                         
   4  10  18      82481.22      83083.68       556.53 o                         
   6  10  18          8.10        -60.16       124.12 o                         
   8  10  18      26957.87      26267.06       388.89 o                         
   1  11  18       1906.95       1815.92       140.93 o                         
   3  11  18        340.54        327.03       127.29 o                         
   5  11  18       1164.99       1158.51       137.38 o                         
   7  11  18       1393.03       1467.41       144.50 o                         
   9  11  18       1568.19       1535.07       182.43 o                         
   0  12  18      11263.83      11046.33       354.26 o                         
   2  12  18      82345.66      83477.49       575.07 o                         
   4  12  18        303.98        361.98       136.74 o                         
   6  12  18      71540.12      73010.84       533.08 o                         
   8  12  18       8662.30       8734.13       243.62 o                         
   1  13  18        687.37        688.09       145.62 o                         
   3  13  18       1816.26       1791.97       168.63 o                         
   5  13  18        219.55        340.74       166.55 o                         
   7  13  18       1068.68       1092.45       192.12 o                         
   0  14  18      31761.57      32234.31       620.10 o                         
   2  14  18        149.24         20.87       180.30 o                         
   4  14  18      61546.73      62758.78       570.24 o                         
   1   2  19       1727.15       1885.61       120.45 o                         
   2   3  19        414.63        437.82       105.65 o                         
   1   4  19        465.61        368.96       114.84 o                         
   3   4  19         18.41        -93.71       103.65 o                         
   2   5  19       1608.58       1558.76       125.87 o                         
   4   5  19        324.26        243.00       116.30 o                         
   1   6  19         55.62          4.87       108.60 o                         
   3   6  19        276.42        381.41       116.61 o                         
   5   6  19       2172.71       1941.71       136.66 o                         
   2   7  19        683.52        512.57       121.48 o                         
   4   7  19         17.42         99.97       118.24 o                         
   6   7  19        366.72        321.60       122.54 o                         
   1   8  19         16.30         27.81       120.64 o                         
   3   8  19         85.67        -23.34       119.09 o                         
   5   8  19         21.65       -123.02       123.02 o                         
   7   8  19         33.85        155.06       130.11 o                         
   2   9  19       1647.67       1599.62       145.89 o                         
   4   9  19         42.75          8.53       126.59 o                         
   6   9  19       2235.96       2162.87       152.34 o                         
   8   9  19        342.90        405.61       146.59 o                         
   1  10  19       2755.25       2649.73       155.47 o                         
   3  10  19       1295.13       1275.83       147.14 o                         
   5  10  19       1140.96        988.53       142.97 o                         
   7  10  19        804.75        640.61       155.93 o                         
   9  10  19        891.82       1144.14       198.11 o                         
   2  11  19        953.06       1145.80       143.28 o                         
   4  11  19        393.60        218.93       149.20 o                         
   6  11  19       2310.49       2011.69       179.60 o                         
   8  11  19        195.16        342.81       201.78 o                         
   1  12  19        515.80        357.86       161.99 o                         
   3  12  19        170.38       -107.25       162.15 o                         
   5  12  19        591.07        583.02       195.19 o                         
   2  13  19        927.06        824.44       197.81 o                         
   4  13  19         41.56        -68.42       203.86 o                         
   0   0  20      98214.42      97575.82      1723.32 o                         
   0   2  20      18998.59      18181.84       378.62 o                         
   2   2  20     102901.78     105935.69       910.35 o                         
   1   3  20          1.49         75.74       115.48 o                         
   0   4  20      38611.09      38693.42       528.94 o                         
   2   4  20         37.62        -60.85       117.73 o                         
   4   4  20       5933.97       5437.68       257.34 o                         
   1   5  20        176.16        361.73       123.67 o                         
   3   5  20        671.75        218.56       125.65 o                         
   0   6  20       8416.71       7737.23       269.85 o                         
   2   6  20      82953.14      84136.04       564.59 o                         
   4   6  20         67.93         66.67       129.51 o                         
   6   6  20      77074.33      78870.50       802.20 o                         
   1   7  20         26.51       -121.17       121.17 o                         
   3   7  20        340.11        199.34       130.60 o                         
   5   7  20         10.67         -7.54       130.47 o                         
   0   8  20      72434.70      72840.23       735.71 o                         
   2   8  20      13880.41      14128.55       260.34 o                         
   4   8  20      25263.71      25404.79       374.45 o                         
   6   8  20      10848.35      10678.85       253.86 o                         
   8   8  20      62561.33      64861.13       891.64 o                         
   1   9  20        167.66        -67.26       131.95 o                         
   3   9  20         55.17       -136.50       136.50 o                         
   5   9  20         82.06         -5.52       162.49 o                         
   7   9  20         63.30        250.48       191.36 o                         
   0  10  20       9022.24       8978.33       324.30 o                         
   2  10  20      62809.27      63588.17       522.42 o                         
   4  10  20        321.41        122.28       172.12 o                         
   6  10  20      60804.85      61901.63       626.97 o                         
   1  11  20          1.40        163.10       184.37 o                         
   3  11  20         22.12       -160.85       194.20 o                         
   5  11  20         58.05        -55.81       223.86 o                         
   0  12  20      19944.54      20246.07       549.06 o                         
   2  12  20          1.42        -54.55       981.98 o                         
   1   2  21       2011.46       1906.56       144.71 o                         
   2   3  21       1023.40        828.47       140.02 o                         
   1   4  21        270.70        290.70       133.37 o                         
   3   4  21        159.12        -13.53       138.22 o                         
   2   5  21       2476.16       2855.49       158.06 o                         
   4   5  21          0.00       -118.03       142.96 o                         
   1   6  21       1292.17       1363.39       145.44 o                         
   3   6  21       1395.55       1366.18       154.93 o                         
   5   6  21       1347.63       1161.94       171.14 o                         
   2   7  21        231.32        -35.93       141.91 o                         
   4   7  21          0.92       -154.35       154.35 o                         
   6   7  21       2559.66       2466.26       212.67 o                         
   1   8  21        144.45        -36.34       155.60 o                         
   3   8  21        646.27        585.70       180.73 o                         
   5   8  21          6.77       -197.96       197.96 o                         
   2   9  21       2277.27       2212.05       208.01 o                         
   4   9  21        239.87        191.06       222.07 o                         
   1  10  21       1515.17       1589.57       209.48 o                         
   1   1  22       2977.20       2924.45       237.76 o                         
   0   2  22      35278.05      35617.99       603.01 o                         
   1   3  22        562.66        440.27       155.65 o                         
   3   3  22         99.11       -231.44       231.44 o                         
   0   4  22       4670.59       4166.85       275.08 o                         
   2   4  22      67242.18      69580.93       585.41 o                         
   1   5  22       1461.15       1432.37       174.57 o                         
   3   5  22        663.54        862.04       197.69 o                         
   5   5  22       1778.65       2146.70       346.10 o                         
   0   6  22      29093.20      28411.16       561.95 o                         
   2   6  22        203.45        150.10       186.08 o                         
   4   6  22      60097.48      61840.20       619.55 o                         
   1   7  22        221.16        452.07       195.32 o                         
   3   7  22        312.17         12.05       218.46 o                         
   0   8  22        234.58       -714.89       848.69 o                         
   1   2  23       1204.17       1007.13       215.18 o                         
   2   3  23        429.38        221.44       225.14 o                         
   1   4  23         43.53       -210.05       210.05 o                         
                                                                                
